# Supplementary material for: Bis(2,2′-bipyridine-κ2 N,N′)bis­(1H-indole-2-carboxyl­ato-κ2 O,O′)cadmium–2,2′-bipyridine–water (1/0.5/2)
Source: Acta Crystallogr Sect E Struct Rep Online. 2011 Jun 11;67(Pt 7):m879–80. doi: 10.1107/S1600536811021064 (PMC3151854; doi:10.1107/S1600536811021064)
Supplement: Supplementary file 1 [file e-67-0m879-sup1.cif]

##############################################################################
#                                                                            #
# This CIF contains the data in a paper accepted for publication in          #
# Acta Crystallographica Section E. It conforms to the requirements of       #
# Notes for Authors for Acta Crystallographica Section E, and has been       #
# peer reviewed under the auspices of the IUCr Commission on Journals.       #
#                                                                            #
# Full details of the Crystallographic Information File format               #
# are given in the paper "The Crystallographic Information File (CIF):       #
# a New Standard Archive File for Crystallography" by S. R. Hall, F. H.      #
# Allen and I. D. Brown [Acta Cryst. (1991), A47, 655-685].                  #
#                                                                            #
# The current version of the core CIF dictionary is obtainable from          #
# ftp://ftp.iucr.org/pub/cif_core.dic.                                       #
#                                                                            #
# Software is freely available for graphical display of the structure(s)     #
# in this CIF. For information consult the CIF software page                 #
# http://www.iucr.org/resources/cif/software.                                #
#                                                                            #
# This file may be used for bona fide research purposes within the           #
# scientific community so long as proper attribution is given to the journal # 
# article from which it was obtained.                                        #
#                                                                            #
##############################################################################
data_global
_audit_creation_method     'form.cif (version 2.0)'
_journal_date_recd_electronic     2011-04-13
_journal_date_accepted     2011-06-01
_journal_name_full     'Acta Crystallographica, Section E'
_journal_year     2011
_journal_volume     67
_journal_issue      7
_journal_page_first     m879
_journal_page_last     m880
_journal_paper_category     QM
_journal_coeditor_code     RK2274
_publ_contact_author_name     'Bi-Song Zhang'
_publ_contact_author_address
;
College of Pharmaceutics and Material Engineering
Jinhua College of Profession and Technology
Jinhua
Zhejiang 321017
People's Republic of China
;
_publ_contact_author_email     zbs_jy@163.com
_publ_contact_author_fax     '86 579 82264066'
_publ_contact_author_phone     '86 579 82230768'
_publ_section_title
;\
Bis(2,2'-bipyridine-\k^2^<i>N</i>,<i>N</i>')bis(1<i>H</i>-indole-2-carboxylato-\
\k^2^<i>O</i>,<i>O</i>')cadmium--2,2'-bipyridine--water (1/0.5/2)
;
loop_
    _publ_author_name
    _publ_author_address
    'Yun-Xia Li'
;
College of Pharmaceutics and Material Engineering
Jinhua College of Profession and Technology
Jinhua
Zhejiang 321007
People's Republic of China
;
    'Bi-Song Zhang'
;
College of Pharmaceutics and Material Engineering
Jinhua College of Profession and Technology
Jinhua
Zhejiang 321007
People's Republic of China
;
    'Miao Zheng'
;
College of Pharmaceutics and Material Engineering
Jinhua College of Profession and Technology
Jinhua
Zhejiang 321007
People's Republic of China
;
data_I
_audit_creation_method     SHELXL97
_chemical_name_systematic
;
Bis(2,2'-bipyridine-\k^2^<i>N</i>,<i>N</i>')bis(1<i>H</i>-indole-2-
carboxylato-\k^2^<i>O</i>,<i>O</i>')cadmium--2,2'-bipyridine--water
(1/0.5/2)
;
_chemical_name_common     ?
_chemical_formula_moiety     'C38 H28 Cd N6 O4, 0.5(C10 H8 N2), 2(H2 O)'
_chemical_formula_sum     'C43 H36 Cd N7 O6'
_chemical_formula_iupac
                        '[Cd (C9 H6 N O2)2 (C10 H8 N2)2] , 0.5C10 H8 N2 , 2H2 O'
_chemical_formula_weight     859.19
_chemical_melting_point     ?
_symmetry_cell_setting     triclinic
_symmetry_space_group_name_H-M     'P -1'
_symmetry_space_group_name_Hall     '-P 1'
loop_
    _symmetry_equiv_pos_as_xyz
    'x, y, z'
    '-x, -y, -z'
_cell_length_a     11.513(2)
_cell_length_b     12.945(3)
_cell_length_c     14.302(3)
_cell_angle_alpha     114.95(3)
_cell_angle_beta     94.27(3)
_cell_angle_gamma     93.84(3)
_cell_volume     1915.8(9)
_cell_formula_units_Z     2
_cell_measurement_reflns_used     10384
_cell_measurement_theta_min     3.15
_cell_measurement_theta_max     25
_cell_measurement_temperature     290(2)
_exptl_crystal_description     block
_exptl_crystal_colour     colourless
_exptl_crystal_size_max     0.26
_exptl_crystal_size_mid     0.19
_exptl_crystal_size_min     0.06
_exptl_crystal_density_diffrn     1.489
_exptl_crystal_density_meas     ?
_exptl_crystal_density_method     'not measured'
_exptl_crystal_F_000     878
_exptl_absorpt_coefficient_mu     0.629
_exptl_absorpt_correction_type     multi-scan
_exptl_absorpt_process_details     '(ABSCOR; Higashi, 1995)'
_exptl_absorpt_correction_T_min     0.865
_exptl_absorpt_correction_T_max     0.963
_exptl_special_details
;
;
_diffrn_ambient_temperature     290(2)
_diffrn_radiation_type     MoK\a
_diffrn_radiation_wavelength     0.71073
_diffrn_radiation_source     'fine-focus sealed tube'
_diffrn_radiation_monochromator     'graphite'
_diffrn_measurement_device_type     'Rigaku R-AXIS RAPID'
_diffrn_measurement_method     \w
_diffrn_detector_area_resol_mean     ?
_diffrn_reflns_number     15180
_diffrn_reflns_av_R_equivalents     0.0576
_diffrn_reflns_av_sigmaI/netI     0.0749
_diffrn_reflns_theta_min     3.13
_diffrn_reflns_theta_max     25.00
_diffrn_reflns_theta_full     25.00
_diffrn_measured_fraction_theta_max     0.995
_diffrn_measured_fraction_theta_full     0.995
_diffrn_reflns_limit_h_min     -13
_diffrn_reflns_limit_h_max     12
_diffrn_reflns_limit_k_min     -15
_diffrn_reflns_limit_k_max     15
_diffrn_reflns_limit_l_min     -16
_diffrn_reflns_limit_l_max     16
_diffrn_standards_number     ?
_diffrn_standards_interval_count     ?
_diffrn_standards_interval_time     ?
_diffrn_standards_decay_%     ?
_refine_special_details
;
Refinement of <i>F</i>^2^ against ALL reflections. The weighted <i>R</i>-factor
<i>wR</i> and goodness of fit <i>S</i> are based on <i>F</i>^2^, conventional
<i>R</i>-factors <i>R</i> are based on <i>F</i>, with <i>F</i> set to zero for
negative <i>F</i>^2^. The threshold expression of <i>F</i>^2^ > \s(<i>F</i>^2^)
is used only for calculating <i>R</i>-factors(gt) <i>etc</i>. and is not
relevant to the choice of reflections for refinement. <i>R</i>-factors based on
<i>F</i>^2^ are statistically about twice as large as those based on <i>F</i>,
and <i>R</i>-factors based on ALL data will be even larger.
;
_reflns_number_total     6724
_reflns_number_gt     4444
_reflns_threshold_expression     I>2\s(I)
_refine_ls_structure_factor_coef     Fsqd
_refine_ls_matrix_type     full
_refine_ls_R_factor_all     0.0964
_refine_ls_R_factor_gt     0.0443
_refine_ls_wR_factor_gt     0.0678
_refine_ls_wR_factor_ref     0.1057
_refine_ls_goodness_of_fit_ref     1.170
_refine_ls_restrained_S_all     1.170
_refine_ls_number_reflns     6724
_refine_ls_number_parameters     515
_refine_ls_number_restraints     0
_refine_ls_hydrogen_treatment     constr
_refine_ls_weighting_scheme     calc
_refine_ls_weighting_details
       'calc w = 1/[\s^2^(Fo^2^)+(0.0000P)^2^+4.4876P] where P=(Fo^2^+2Fc^2^)/3'
_atom_sites_solution_hydrogens     geom
_atom_sites_solution_primary     direct
_atom_sites_solution_secondary     difmap
_refine_ls_shift/su_max     0.000
_refine_ls_shift/su_mean     0.000
_refine_diff_density_max     1.260
_refine_diff_density_min     -1.548
_refine_ls_extinction_method     'SHELXL97 (Sheldrick, 2008)'
_refine_ls_extinction_coef     0.0015(2)
_refine_ls_extinction_expression
                                  'Fc^*^=kFc[1+0.001xFc^2^\l^3^/sin(2\q)]^-1/4^'
loop_
    _atom_type_symbol
    _atom_type_description
    _atom_type_scat_dispersion_real
    _atom_type_scat_dispersion_imag
    _atom_type_scat_source
    'C' 'C' 0.0033 0.0016
                         'International Tables Vol C Tables 4.2.6.8 and 6.1.1.4'
    'H' 'H' 0.0000 0.0000
                         'International Tables Vol C Tables 4.2.6.8 and 6.1.1.4'
    'N' 'N' 0.0061 0.0033
                         'International Tables Vol C Tables 4.2.6.8 and 6.1.1.4'
    'O' 'O' 0.0106 0.0060
                         'International Tables Vol C Tables 4.2.6.8 and 6.1.1.4'
    'Cd' 'Cd' -0.8075 1.2024
                         'International Tables Vol C Tables 4.2.6.8 and 6.1.1.4'
_computing_data_collection     'RAPID-AUTO (Rigaku, 1998)'
_computing_cell_refinement     'RAPID-AUTO (Rigaku, 1998)'
_computing_data_reduction     'CrystalStructure (Rigaku/MSC, 2004)'
_computing_structure_solution     'SHELXS97 (Sheldrick, 2008)'
_computing_structure_refinement     'SHELXL97 (Sheldrick, 2008)'
_computing_molecular_graphics
;
ORTEPII (Johnson, 1976) and DIAMOND (Brandenburg & Putz, 2004)
;
_computing_publication_material     'SHELXL97 (Sheldrick, 2008)'
loop_
    _atom_site_type_symbol
    _atom_site_label
    _atom_site_fract_x
    _atom_site_fract_y
    _atom_site_fract_z
    _atom_site_U_iso_or_equiv
    _atom_site_adp_type
    _atom_site_calc_flag
    _atom_site_refinement_flags
    _atom_site_occupancy
    _atom_site_symmetry_multiplicity
    _atom_site_disorder_assembly
    _atom_site_disorder_group
    Cd Cd1 0.36632(4) 0.14575(4) 0.19144(3) 0.03937(15) Uani d . 1 1 . .
    N N1 0.3953(4) 0.3521(4) 0.2404(4) 0.0463(12) Uani d . 1 1 . .
    N N2 0.3905(4) 0.1847(4) 0.0463(3) 0.0414(11) Uani d . 1 1 . .
    N N3 0.2855(4) 0.2010(4) 0.3542(3) 0.0421(11) Uani d . 1 1 . .
    N N4 0.1600(4) 0.1689(4) 0.1760(4) 0.0512(13) Uani d . 1 1 . .
    N N5 0.7181(4) 0.2314(4) 0.4379(3) 0.0427(11) Uani d . 1 1 . .
    H H5C 0.6805 0.1670 0.4272 0.051 Uiso calc R 1 1 . .
    N N6 0.2909(4) -0.2837(4) -0.0315(3) 0.0460(12) Uani d . 1 1 . .
    H H6C 0.3187 -0.2581 -0.0727 0.055 Uiso calc R 1 1 . .
    N N7 -0.1248(4) 0.9667(5) 0.4058(4) 0.0660(15) Uani d . 1 1 . .
    O O1 0.5438(3) 0.1593(3) 0.2739(3) 0.0506(10) Uani d . 1 1 . .
    O O2 0.6372(3) 0.2675(4) 0.2080(3) 0.0620(12) Uani d . 1 1 . .
    O O3 0.3234(4) -0.0430(3) 0.2186(3) 0.0583(11) Uani d . 1 1 . .
    O O4 0.3252(3) -0.0426(3) 0.0641(3) 0.0558(11) Uani d . 1 1 . .
    O O5 0.6427(3) 1.0228(3) 0.4546(3) 0.0622(12) Uani d . 1 1 . .
    H H5A 0.5887 0.9811 0.4117 0.093 Uiso d R 1 1 . .
    H H5B 0.7061 0.9968 0.4473 0.093 Uiso d R 1 1 . .
    O O6 0.4400(4) 0.8833(4) 0.3526(3) 0.0711(13) Uani d . 1 1 . .
    H H6A 0.3978 0.9092 0.3991 0.107 Uiso d R 1 1 . .
    H H6B 0.4082 0.9014 0.3094 0.107 Uiso d R 1 1 . .
    C C1 0.3993(5) 0.4320(5) 0.3376(5) 0.0562(17) Uani d . 1 1 . .
    H H1 0.3943 0.4085 0.3905 0.067 Uiso calc R 1 1 . .
    C C2 0.4103(5) 0.5467(6) 0.3634(5) 0.0623(18) Uani d . 1 1 . .
    H H2 0.4143 0.6000 0.4323 0.075 Uiso calc R 1 1 . .
    C C3 0.4153(6) 0.5814(5) 0.2856(6) 0.0674(19) Uani d . 1 1 . .
    H H3 0.4206 0.6588 0.3004 0.081 Uiso calc R 1 1 . .
    C C4 0.4124(5) 0.4995(6) 0.1847(5) 0.0623(18) Uani d . 1 1 . .
    H H4 0.4159 0.5215 0.1309 0.075 Uiso calc R 1 1 . .
    C C5 0.4043(5) 0.3852(5) 0.1639(5) 0.0429(14) Uani d . 1 1 . .
    C C6 0.4060(4) 0.2936(5) 0.0575(4) 0.0413(14) Uani d . 1 1 . .
    C C7 0.4251(5) 0.3177(6) -0.0262(5) 0.0568(17) Uani d . 1 1 . .
    H H7 0.4340 0.3933 -0.0172 0.068 Uiso calc R 1 1 . .
    C C8 0.4309(5) 0.2301(6) -0.1221(5) 0.0570(17) Uani d . 1 1 . .
    H H8 0.4443 0.2457 -0.1784 0.068 Uiso calc R 1 1 . .
    C C9 0.4166(5) 0.1195(6) -0.1335(5) 0.0501(15) Uani d . 1 1 . .
    H H9 0.4205 0.0587 -0.1976 0.060 Uiso calc R 1 1 . .
    C C10 0.3961(4) 0.0996(5) -0.0480(5) 0.0464(15) Uani d . 1 1 . .
    H H10 0.3857 0.0243 -0.0562 0.056 Uiso calc R 1 1 . .
    C C11 0.3500(5) 0.2125(5) 0.4401(5) 0.0542(16) Uani d . 1 1 . .
    H H11 0.4272 0.1958 0.4352 0.065 Uiso calc R 1 1 . .
    C C12 0.3092(6) 0.2475(6) 0.5350(5) 0.0668(19) Uani d . 1 1 . .
    H H12 0.3571 0.2540 0.5930 0.080 Uiso calc R 1 1 . .
    C C13 0.1967(7) 0.2724(6) 0.5417(5) 0.070(2) Uani d . 1 1 . .
    H H13 0.1667 0.2984 0.6054 0.084 Uiso calc R 1 1 . .
    C C14 0.1268(6) 0.2589(6) 0.4539(5) 0.0622(18) Uani d . 1 1 . .
    H H14 0.0492 0.2747 0.4579 0.075 Uiso calc R 1 1 . .
    C C15 0.1731(5) 0.2216(4) 0.3596(4) 0.0415(14) Uani d . 1 1 . .
    C C16 0.1037(5) 0.2016(5) 0.2606(4) 0.0435(14) Uani d . 1 1 . .
    C C17 -0.0148(5) 0.2143(6) 0.2558(6) 0.0626(18) Uani d . 1 1 . .
    H H17 -0.0530 0.2360 0.3151 0.075 Uiso calc R 1 1 . .
    C C18 -0.0748(6) 0.1945(7) 0.1626(6) 0.083(2) Uani d . 1 1 . .
    H H18 -0.1545 0.2021 0.1582 0.099 Uiso calc R 1 1 . .
    C C19 -0.0180(6) 0.1636(8) 0.0765(6) 0.099(3) Uani d . 1 1 . .
    H H19 -0.0570 0.1515 0.0129 0.119 Uiso calc R 1 1 . .
    C C20 0.1004(5) 0.1506(7) 0.0866(5) 0.085(3) Uani d . 1 1 . .
    H H20 0.1396 0.1280 0.0278 0.101 Uiso calc R 1 1 . .
    C C21 0.6248(5) 0.2348(5) 0.2767(4) 0.0424(14) Uani d . 1 1 . .
    C C22 0.7075(4) 0.2856(5) 0.3740(4) 0.0406(14) Uani d . 1 1 . .
    C C23 0.7796(4) 0.3861(5) 0.4152(4) 0.0446(14) Uani d . 1 1 . .
    H H23 0.7892 0.4380 0.3864 0.054 Uiso calc R 1 1 . .
    C C24 0.8374(4) 0.3962(5) 0.5108(4) 0.0410(14) Uani d . 1 1 . .
    C C25 0.9183(5) 0.4786(5) 0.5900(5) 0.0546(16) Uani d . 1 1 . .
    H H25 0.9451 0.5456 0.5856 0.066 Uiso calc R 1 1 . .
    C C26 0.9571(5) 0.4596(6) 0.6732(5) 0.0598(18) Uani d . 1 1 . .
    H H26 1.0104 0.5143 0.7256 0.072 Uiso calc R 1 1 . .
    C C27 0.9183(5) 0.3594(6) 0.6811(5) 0.0600(18) Uani d . 1 1 . .
    H H27 0.9473 0.3480 0.7381 0.072 Uiso calc R 1 1 . .
    C C28 0.8382(5) 0.2776(5) 0.6066(5) 0.0538(16) Uani d . 1 1 . .
    H H28 0.8114 0.2115 0.6126 0.065 Uiso calc R 1 1 . .
    C C29 0.7985(4) 0.2967(5) 0.5217(4) 0.0400(13) Uani d . 1 1 . .
    C C31 0.3117(5) -0.0931(5) 0.1209(5) 0.0449(14) Uani d . 1 1 . .
    C C32 0.2787(4) -0.2191(5) 0.0709(4) 0.0392(13) Uani d . 1 1 . .
    C C33 0.2308(5) -0.2888(5) 0.1117(5) 0.0524(16) Uani d . 1 1 . .
    H H33 0.2147 -0.2664 0.1799 0.063 Uiso calc R 1 1 . .
    C C34 0.2103(5) -0.4011(5) 0.0308(4) 0.0480(15) Uani d . 1 1 . .
    C C35 0.1611(5) -0.5075(5) 0.0239(5) 0.0614(18) Uani d . 1 1 . .
    H H35 0.1328 -0.5130 0.0810 0.074 Uiso calc R 1 1 . .
    C C36 0.1561(6) -0.6015(6) -0.0683(6) 0.074(2) Uani d . 1 1 . .
    H H36 0.1226 -0.6717 -0.0742 0.088 Uiso calc R 1 1 . .
    C C37 0.1997(6) -0.5951(6) -0.1537(6) 0.070(2) Uani d . 1 1 . .
    H H37 0.1962 -0.6615 -0.2151 0.084 Uiso calc R 1 1 . .
    C C38 0.2484(6) -0.4927(6) -0.1504(5) 0.0606(17) Uani d . 1 1 . .
    H H38 0.2776 -0.4890 -0.2079 0.073 Uiso calc R 1 1 . .
    C C39 0.2515(5) -0.3961(5) -0.0576(4) 0.0441(14) Uani d . 1 1 . .
    C C41 -0.1487(6) 0.9382(7) 0.3045(6) 0.083(2) Uani d . 1 1 . .
    H H41 -0.2270 0.9264 0.2776 0.100 Uiso calc R 1 1 . .
    C C42 -0.0659(7) 0.9251(6) 0.2373(6) 0.077(2) Uani d . 1 1 . .
    H H42 -0.0875 0.9037 0.1671 0.092 Uiso calc R 1 1 . .
    C C43 0.0489(6) 0.9446(5) 0.2767(5) 0.0643(18) Uani d . 1 1 . .
    H H43 0.1077 0.9376 0.2339 0.077 Uiso calc R 1 1 . .
    C C44 0.0766(5) 0.9749(5) 0.3810(5) 0.0550(16) Uani d . 1 1 . .
    H H44 0.1547 0.9888 0.4090 0.066 Uiso calc R 1 1 . .
    C C45 -0.0117(5) 0.9847(5) 0.4443(4) 0.0465(15) Uani d . 1 1 . .
loop_
    _atom_site_aniso_label
    _atom_site_aniso_U_11
    _atom_site_aniso_U_22
    _atom_site_aniso_U_33
    _atom_site_aniso_U_12
    _atom_site_aniso_U_13
    _atom_site_aniso_U_23
    Cd1 0.0375(2) 0.0444(3) 0.0352(2) 0.00611(17) 0.00440(16) 0.01586(19)
    N1 0.049(3) 0.040(3) 0.050(3) 0.009(2) 0.009(2) 0.019(3)
    N2 0.042(3) 0.044(3) 0.036(3) 0.009(2) 0.005(2) 0.015(2)
    N3 0.051(3) 0.045(3) 0.027(3) 0.007(2) 0.008(2) 0.011(2)
    N4 0.035(3) 0.075(4) 0.043(3) 0.014(2) 0.006(2) 0.023(3)
    N5 0.048(3) 0.042(3) 0.037(3) 0.000(2) -0.002(2) 0.018(2)
    N6 0.053(3) 0.051(3) 0.034(3) 0.006(2) 0.005(2) 0.019(3)
    N7 0.047(3) 0.085(4) 0.063(4) 0.000(3) -0.002(3) 0.031(3)
    O1 0.042(2) 0.050(3) 0.056(3) 0.0005(19) -0.0068(19) 0.022(2)
    O2 0.048(2) 0.101(4) 0.048(3) 0.000(2) 0.006(2) 0.044(3)
    O3 0.071(3) 0.044(3) 0.050(3) 0.001(2) 0.010(2) 0.011(2)
    O4 0.063(3) 0.047(3) 0.070(3) 0.007(2) 0.010(2) 0.036(2)
    O5 0.051(2) 0.071(3) 0.068(3) 0.002(2) 0.001(2) 0.035(3)
    O6 0.083(3) 0.072(3) 0.054(3) -0.004(3) 0.005(2) 0.026(3)
    C1 0.069(4) 0.047(4) 0.044(4) 0.008(3) 0.019(3) 0.009(3)
    C2 0.062(4) 0.048(4) 0.061(5) 0.009(3) 0.017(3) 0.007(4)
    C3 0.074(5) 0.033(4) 0.088(6) 0.008(3) 0.013(4) 0.018(4)
    C4 0.068(4) 0.053(4) 0.065(5) 0.010(3) 0.011(3) 0.024(4)
    C5 0.039(3) 0.037(4) 0.055(4) 0.010(3) 0.003(3) 0.022(3)
    C6 0.035(3) 0.049(4) 0.046(4) 0.007(3) 0.005(3) 0.026(3)
    C7 0.064(4) 0.056(4) 0.061(4) 0.007(3) 0.009(3) 0.035(4)
    C8 0.071(4) 0.069(5) 0.039(4) 0.014(4) 0.012(3) 0.029(4)
    C9 0.045(3) 0.063(4) 0.042(4) 0.018(3) 0.008(3) 0.021(3)
    C10 0.042(3) 0.054(4) 0.049(4) 0.008(3) 0.005(3) 0.027(3)
    C11 0.059(4) 0.062(4) 0.040(4) 0.007(3) 0.009(3) 0.020(3)
    C12 0.084(5) 0.074(5) 0.043(4) 0.004(4) 0.006(4) 0.027(4)
    C13 0.098(6) 0.070(5) 0.046(4) 0.023(4) 0.029(4) 0.023(4)
    C14 0.061(4) 0.071(5) 0.056(4) 0.023(4) 0.026(3) 0.023(4)
    C15 0.044(3) 0.034(3) 0.046(4) 0.007(3) 0.017(3) 0.014(3)
    C16 0.040(3) 0.038(3) 0.049(4) 0.007(3) 0.010(3) 0.014(3)
    C17 0.039(3) 0.076(5) 0.076(5) 0.016(3) 0.018(3) 0.031(4)
    C18 0.045(4) 0.120(7) 0.092(6) 0.020(4) 0.006(4) 0.054(6)
    C19 0.052(5) 0.179(9) 0.074(6) 0.018(5) -0.008(4) 0.064(6)
    C20 0.046(4) 0.156(8) 0.053(5) 0.018(4) 0.001(3) 0.045(5)
    C21 0.036(3) 0.048(4) 0.046(4) 0.019(3) 0.007(3) 0.020(3)
    C22 0.033(3) 0.055(4) 0.035(3) 0.009(3) 0.007(2) 0.019(3)
    C23 0.039(3) 0.049(4) 0.049(4) 0.000(3) 0.007(3) 0.025(3)
    C24 0.035(3) 0.044(4) 0.043(4) 0.003(3) 0.006(3) 0.018(3)
    C25 0.056(4) 0.050(4) 0.053(4) -0.007(3) 0.001(3) 0.020(3)
    C26 0.057(4) 0.063(5) 0.046(4) -0.012(3) -0.004(3) 0.015(4)
    C27 0.050(4) 0.076(5) 0.053(4) -0.001(3) -0.007(3) 0.030(4)
    C28 0.055(4) 0.059(4) 0.053(4) -0.002(3) -0.002(3) 0.032(4)
    C29 0.037(3) 0.047(4) 0.037(3) 0.002(3) 0.004(2) 0.020(3)
    C31 0.034(3) 0.043(4) 0.054(4) 0.011(3) 0.008(3) 0.015(3)
    C32 0.042(3) 0.037(3) 0.037(3) 0.008(3) 0.008(2) 0.013(3)
    C33 0.063(4) 0.053(4) 0.043(4) 0.002(3) 0.013(3) 0.021(3)
    C34 0.048(3) 0.046(4) 0.044(4) 0.004(3) 0.003(3) 0.015(3)
    C35 0.071(4) 0.048(4) 0.066(5) -0.004(3) 0.009(3) 0.027(4)
    C36 0.086(5) 0.047(5) 0.080(6) -0.005(4) -0.010(4) 0.023(4)
    C37 0.094(5) 0.043(4) 0.057(5) 0.008(4) -0.013(4) 0.008(4)
    C38 0.075(5) 0.062(5) 0.039(4) 0.013(4) -0.003(3) 0.016(4)
    C39 0.046(3) 0.045(4) 0.036(3) 0.003(3) -0.002(3) 0.013(3)
    C41 0.058(5) 0.114(7) 0.067(5) -0.005(4) -0.007(4) 0.033(5)
    C42 0.088(6) 0.080(6) 0.053(5) 0.002(4) -0.001(4) 0.022(4)
    C43 0.079(5) 0.055(4) 0.061(5) 0.014(4) 0.017(4) 0.024(4)
    C44 0.048(4) 0.052(4) 0.070(5) 0.007(3) 0.007(3) 0.030(4)
    C45 0.045(3) 0.041(4) 0.054(4) 0.001(3) 0.002(3) 0.022(3)
_geom_special_details
;
 All s.u.'s (except the s.u. in the dihedral angle between two l.s. planes)
 are estimated using the full covariance matrix. The cell s.u.'s are taken
 into account individually in the estimation of s.u.'s in distances, angles
 and torsion angles; correlations between s.u.'s in cell parameters are only
 used when they are defined by crystal symmetry. An approximate (isotropic)
 treatment of cell s.u.'s is used for estimating s.u.'s involving l.s. planes.
;
loop_
    _geom_bond_atom_site_label_1
    _geom_bond_atom_site_label_2
    _geom_bond_site_symmetry_2
    _geom_bond_distance
    _geom_bond_publ_flag
    Cd1 O1 . 2.239(4) ?
    Cd1 O4 . 2.336(4) ?
    Cd1 N2 . 2.364(4) ?
    Cd1 N3 . 2.408(4) ?
    Cd1 N4 . 2.419(4) ?
    Cd1 N1 . 2.450(5) ?
    Cd1 O3 . 2.653(4) ?
    N1 C1 . 1.333(7) ?
    N1 C5 . 1.340(7) ?
    N2 C10 . 1.344(7) ?
    N2 C6 . 1.347(7) ?
    N3 C11 . 1.333(7) ?
    N3 C15 . 1.341(6) ?
    N4 C20 . 1.325(7) ?
    N4 C16 . 1.335(7) ?
    N5 C22 . 1.371(6) ?
    N5 C29 . 1.372(6) ?
    N5 H5C . 0.8600 ?
    N6 C32 . 1.370(6) ?
    N6 C39 . 1.375(7) ?
    N6 H6C . 0.8600 ?
    N7 C41 . 1.336(8) ?
    N7 C45 . 1.341(7) ?
    O1 C21 . 1.290(6) ?
    O2 C21 . 1.236(6) ?
    O3 C31 . 1.261(7) ?
    O4 C31 . 1.250(7) ?
    O5 H5A . 0.8200 ?
    O5 H5B . 0.8200 ?
    O6 H6A . 0.8200 ?
    O6 H6B . 0.8200 ?
    C1 C2 . 1.364(8) ?
    C1 H1 . 0.9300 ?
    C2 C3 . 1.368(9) ?
    C2 H2 . 0.9300 ?
    C3 C4 . 1.380(8) ?
    C3 H3 . 0.9300 ?
    C4 C5 . 1.376(8) ?
    C4 H4 . 0.9300 ?
    C5 C6 . 1.486(8) ?
    C6 C7 . 1.387(7) ?
    C7 C8 . 1.373(8) ?
    C7 H7 . 0.9300 ?
    C8 C9 . 1.368(8) ?
    C8 H8 . 0.9300 ?
    C9 C10 . 1.384(7) ?
    C9 H9 . 0.9300 ?
    C10 H10 . 0.9300 ?
    C11 C12 . 1.369(8) ?
    C11 H11 . 0.9300 ?
    C12 C13 . 1.356(9) ?
    C12 H12 . 0.9300 ?
    C13 C14 . 1.378(9) ?
    C13 H13 . 0.9300 ?
    C14 C15 . 1.389(7) ?
    C14 H14 . 0.9300 ?
    C15 C16 . 1.484(8) ?
    C16 C17 . 1.385(7) ?
    C17 C18 . 1.368(9) ?
    C17 H17 . 0.9300 ?
    C18 C19 . 1.357(9) ?
    C18 H18 . 0.9300 ?
    C19 C20 . 1.388(9) ?
    C19 H19 . 0.9300 ?
    C20 H20 . 0.9300 ?
    C21 C22 . 1.491(7) ?
    C22 C23 . 1.365(7) ?
    C23 C24 . 1.425(7) ?
    C23 H23 . 0.9300 ?
    C24 C25 . 1.407(7) ?
    C24 C29 . 1.410(7) ?
    C25 C26 . 1.364(8) ?
    C25 H25 . 0.9300 ?
    C26 C27 . 1.395(8) ?
    C26 H26 . 0.9300 ?
    C27 C28 . 1.371(8) ?
    C27 H27 . 0.9300 ?
    C28 C29 . 1.389(7) ?
    C28 H28 . 0.9300 ?
    C31 C32 . 1.486(7) ?
    C32 C33 . 1.372(7) ?
    C33 C34 . 1.415(8) ?
    C33 H33 . 0.9300 ?
    C34 C39 . 1.408(7) ?
    C34 C35 . 1.413(8) ?
    C35 C36 . 1.359(9) ?
    C35 H35 . 0.9300 ?
    C36 C37 . 1.387(9) ?
    C36 H36 . 0.9300 ?
    C37 C38 . 1.384(9) ?
    C37 H37 . 0.9300 ?
    C38 C39 . 1.383(8) ?
    C38 H38 . 0.9300 ?
    C41 C42 . 1.371(9) ?
    C41 H41 . 0.9300 ?
    C42 C43 . 1.361(9) ?
    C42 H42 . 0.9300 ?
    C43 C44 . 1.377(8) ?
    C43 H43 . 0.9300 ?
    C44 C45 . 1.389(8) ?
    C44 H44 . 0.9300 ?
    C45 C45 2_576 1.468(11) ?
loop_
    _geom_angle_atom_site_label_1
    _geom_angle_atom_site_label_2
    _geom_angle_atom_site_label_3
    _geom_angle_site_symmetry_1
    _geom_angle_site_symmetry_3
    _geom_angle
    _geom_angle_publ_flag
    O1 Cd1 O4 . . 107.11(14) ?
    O1 Cd1 N2 . . 108.36(14) ?
    O4 Cd1 N2 . . 82.76(15) ?
    O1 Cd1 N3 . . 89.13(15) ?
    O4 Cd1 N3 . . 119.52(14) ?
    N2 Cd1 N3 . . 146.91(16) ?
    O1 Cd1 N4 . . 156.39(15) ?
    O4 Cd1 N4 . . 89.06(16) ?
    N2 Cd1 N4 . . 90.32(16) ?
    N3 Cd1 N4 . . 67.69(16) ?
    O1 Cd1 N1 . . 89.04(15) ?
    O4 Cd1 N1 . . 150.16(15) ?
    N2 Cd1 N1 . . 68.19(16) ?
    N3 Cd1 N1 . . 84.76(16) ?
    N4 Cd1 N1 . . 84.58(16) ?
    O1 Cd1 O3 . . 84.88(14) ?
    O4 Cd1 O3 . . 52.23(13) ?
    N2 Cd1 O3 . . 134.85(15) ?
    N3 Cd1 O3 . . 72.87(14) ?
    N4 Cd1 O3 . . 92.11(15) ?
    N1 Cd1 O3 . . 156.86(15) ?
    C1 N1 C5 . . 118.9(5) ?
    C1 N1 Cd1 . . 123.7(4) ?
    C5 N1 Cd1 . . 117.4(4) ?
    C10 N2 C6 . . 118.2(5) ?
    C10 N2 Cd1 . . 121.1(4) ?
    C6 N2 Cd1 . . 120.6(4) ?
    C11 N3 C15 . . 118.6(5) ?
    C11 N3 Cd1 . . 121.7(4) ?
    C15 N3 Cd1 . . 119.7(4) ?
    C20 N4 C16 . . 118.5(5) ?
    C20 N4 Cd1 . . 122.5(4) ?
    C16 N4 Cd1 . . 119.1(4) ?
    C22 N5 C29 . . 108.8(4) ?
    C22 N5 H5C . . 125.6 ?
    C29 N5 H5C . . 125.6 ?
    C32 N6 C39 . . 109.0(5) ?
    C32 N6 H6C . . 125.5 ?
    C39 N6 H6C . . 125.5 ?
    C41 N7 C45 . . 117.4(6) ?
    C21 O1 Cd1 . . 119.1(3) ?
    C31 O3 Cd1 . . 84.5(3) ?
    C31 O4 Cd1 . . 99.5(4) ?
    H5A O5 H5B . . 114.5 ?
    H6A O6 H6B . . 100.4 ?
    N1 C1 C2 . . 123.1(6) ?
    N1 C1 H1 . . 118.4 ?
    C2 C1 H1 . . 118.4 ?
    C1 C2 C3 . . 118.5(6) ?
    C1 C2 H2 . . 120.7 ?
    C3 C2 H2 . . 120.7 ?
    C2 C3 C4 . . 118.9(6) ?
    C2 C3 H3 . . 120.6 ?
    C4 C3 H3 . . 120.6 ?
    C5 C4 C3 . . 119.9(6) ?
    C5 C4 H4 . . 120.0 ?
    C3 C4 H4 . . 120.0 ?
    N1 C5 C4 . . 120.6(6) ?
    N1 C5 C6 . . 117.1(5) ?
    C4 C5 C6 . . 122.3(6) ?
    N2 C6 C7 . . 121.1(5) ?
    N2 C6 C5 . . 116.5(5) ?
    C7 C6 C5 . . 122.3(5) ?
    C8 C7 C6 . . 120.1(6) ?
    C8 C7 H7 . . 119.9 ?
    C6 C7 H7 . . 119.9 ?
    C9 C8 C7 . . 118.9(6) ?
    C9 C8 H8 . . 120.6 ?
    C7 C8 H8 . . 120.6 ?
    C8 C9 C10 . . 119.0(6) ?
    C8 C9 H9 . . 120.5 ?
    C10 C9 H9 . . 120.5 ?
    N2 C10 C9 . . 122.7(6) ?
    N2 C10 H10 . . 118.7 ?
    C9 C10 H10 . . 118.7 ?
    N3 C11 C12 . . 123.9(6) ?
    N3 C11 H11 . . 118.1 ?
    C12 C11 H11 . . 118.1 ?
    C13 C12 C11 . . 117.8(6) ?
    C13 C12 H12 . . 121.1 ?
    C11 C12 H12 . . 121.1 ?
    C12 C13 C14 . . 119.9(6) ?
    C12 C13 H13 . . 120.1 ?
    C14 C13 H13 . . 120.1 ?
    C13 C14 C15 . . 119.5(6) ?
    C13 C14 H14 . . 120.2 ?
    C15 C14 H14 . . 120.2 ?
    N3 C15 C14 . . 120.3(5) ?
    N3 C15 C16 . . 116.3(5) ?
    C14 C15 C16 . . 123.4(5) ?
    N4 C16 C17 . . 121.4(6) ?
    N4 C16 C15 . . 117.2(5) ?
    C17 C16 C15 . . 121.4(5) ?
    C18 C17 C16 . . 119.2(6) ?
    C18 C17 H17 . . 120.4 ?
    C16 C17 H17 . . 120.4 ?
    C19 C18 C17 . . 119.9(6) ?
    C19 C18 H18 . . 120.0 ?
    C17 C18 H18 . . 120.0 ?
    C18 C19 C20 . . 117.8(7) ?
    C18 C19 H19 . . 121.1 ?
    C20 C19 H19 . . 121.1 ?
    N4 C20 C19 . . 123.2(6) ?
    N4 C20 H20 . . 118.4 ?
    C19 C20 H20 . . 118.4 ?
    O2 C21 O1 . . 125.9(5) ?
    O2 C21 C22 . . 119.4(5) ?
    O1 C21 C22 . . 114.6(5) ?
    C23 C22 N5 . . 109.8(5) ?
    C23 C22 C21 . . 129.4(5) ?
    N5 C22 C21 . . 120.8(5) ?
    C22 C23 C24 . . 106.9(5) ?
    C22 C23 H23 . . 126.5 ?
    C24 C23 H23 . . 126.5 ?
    C25 C24 C29 . . 118.0(5) ?
    C25 C24 C23 . . 135.2(5) ?
    C29 C24 C23 . . 106.8(5) ?
    C26 C25 C24 . . 119.6(6) ?
    C26 C25 H25 . . 120.2 ?
    C24 C25 H25 . . 120.2 ?
    C25 C26 C27 . . 121.1(6) ?
    C25 C26 H26 . . 119.4 ?
    C27 C26 H26 . . 119.4 ?
    C28 C27 C26 . . 121.3(6) ?
    C28 C27 H27 . . 119.3 ?
    C26 C27 H27 . . 119.3 ?
    C27 C28 C29 . . 117.7(6) ?
    C27 C28 H28 . . 121.1 ?
    C29 C28 H28 . . 121.1 ?
    N5 C29 C28 . . 130.1(5) ?
    N5 C29 C24 . . 107.7(5) ?
    C28 C29 C24 . . 122.3(5) ?
    O4 C31 O3 . . 123.7(6) ?
    O4 C31 C32 . . 118.5(5) ?
    O3 C31 C32 . . 117.7(5) ?
    N6 C32 C33 . . 109.2(5) ?
    N6 C32 C31 . . 121.3(5) ?
    C33 C32 C31 . . 129.6(5) ?
    C32 C33 C34 . . 107.4(5) ?
    C32 C33 H33 . . 126.3 ?
    C34 C33 H33 . . 126.3 ?
    C39 C34 C35 . . 119.1(6) ?
    C39 C34 C33 . . 106.9(5) ?
    C35 C34 C33 . . 134.1(6) ?
    C36 C35 C34 . . 118.5(6) ?
    C36 C35 H35 . . 120.8 ?
    C34 C35 H35 . . 120.8 ?
    C35 C36 C37 . . 121.5(6) ?
    C35 C36 H36 . . 119.3 ?
    C37 C36 H36 . . 119.3 ?
    C38 C37 C36 . . 122.0(6) ?
    C38 C37 H37 . . 119.0 ?
    C36 C37 H37 . . 119.0 ?
    C39 C38 C37 . . 117.0(6) ?
    C39 C38 H38 . . 121.5 ?
    C37 C38 H38 . . 121.5 ?
    N6 C39 C38 . . 130.4(6) ?
    N6 C39 C34 . . 107.6(5) ?
    C38 C39 C34 . . 122.0(6) ?
    N7 C41 C42 . . 124.7(7) ?
    N7 C41 H41 . . 117.6 ?
    C42 C41 H41 . . 117.6 ?
    C43 C42 C41 . . 117.8(7) ?
    C43 C42 H42 . . 121.1 ?
    C41 C42 H42 . . 121.1 ?
    C42 C43 C44 . . 119.0(6) ?
    C42 C43 H43 . . 120.5 ?
    C44 C43 H43 . . 120.5 ?
    C43 C44 C45 . . 120.2(6) ?
    C43 C44 H44 . . 119.9 ?
    C45 C44 H44 . . 119.9 ?
    N7 C45 C44 . . 120.8(6) ?
    N7 C45 C45 . 2_576 116.2(6) ?
    C44 C45 C45 . 2_576 122.9(7) ?
loop_
    _geom_hbond_atom_site_label_D
    _geom_hbond_atom_site_label_H
    _geom_hbond_atom_site_label_A
    _geom_hbond_site_symmetry_D
    _geom_hbond_site_symmetry_H
    _geom_hbond_site_symmetry_A
    _geom_hbond_distance_DH
    _geom_hbond_distance_HA
    _geom_hbond_distance_DA
    _geom_hbond_angle_DHA
    _geom_hbond_publ_flag
    N5 H5C O5 . . 1_545 0.860 2.089 2.892(9) 155 yes
    N6 H6C O2 . . 2_655 0.860 1.995 2.801(8) 156 yes
    O5 H5A O6 . . 1_555 0.820 1.961 2.748(8) 161 yes
    O5 H5B N7 . . 1_655 0.820 2.090 2.879(8) 161 yes
    O6 H6A O5 . . 2_676 0.820 2.009 2.781(7) 156 yes
    O6 H6B O3 . . 1_565 0.820 1.953 2.778(6) 174 yes
