# Supplementary material for: Bis(2,2′-bipyridine-κ2 N,N′)bis­(1H-indole-2-carboxyl­ato-κ2 O,O′)cadmium–2,2′-bipyridine–water (1/0.5/2)
Source: Acta Crystallogr Sect E Struct Rep Online. 2011 Jun 11;67(Pt 7):m879–80. doi: 10.1107/S1600536811021064 (PMC3151854; doi:10.1107/S1600536811021064)
Supplement: Supplementary file 2 [file e-67-0m879-Isup2.hkl]

# 
# h,k,l, Fc-squared, Fo-squared, sigma(Fo-squared) and status flag 
# 
data_I
_shelx_title ' D in P-1' 
_shelx_refln_list_code          4 
_shelx_F_calc_maximum      254.37 
_exptl_crystal_F_000       878.00 
_reflns_d_resolution_high  0.8409 
 
loop_ 
 _symmetry_equiv_pos_as_xyz 
 'x, y, z' 
 '-x, -y, -z' 
 
_cell_length_a    11.5134 
_cell_length_b    12.9449 
_cell_length_c    14.3015 
_cell_angle_alpha 114.951 
_cell_angle_beta   94.270 
_cell_angle_gamma  93.837 
 
_shelx_F_squared_multiplier     1.000 
 
loop_ 
 _refln_index_h 
 _refln_index_k 
 _refln_index_l 
 _refln_F_squared_calc 
 _refln_F_squared_meas 
 _refln_F_squared_sigma 
 _refln_observed_status 
   2   0   0     2262.60     2289.66     16.56 o 
   3   0   0    10260.62    10033.56     64.51 o 
   4   0   0    23487.74    23146.64    212.37 o 
   5   0   0     5795.50     5808.95     62.43 o 
   6   0   0       76.35       97.19      9.85 o 
   7   0   0      256.56      271.45     15.12 o 
   8   0   0      520.85      557.94     20.45 o 
   9   0   0      516.78      565.16     28.28 o 
  10   0   0        5.02       15.66     18.31 o 
  11   0   0      559.73      566.97     36.67 o 
  12   0   0      147.10      147.25     22.98 o 
  13   0   0       61.35        3.75     76.45 o 
 -13   1   0        2.68       33.98     22.81 o 
 -12   1   0       38.75       40.83     21.73 o 
 -11   1   0      476.92      513.30     31.07 o 
 -10   1   0      751.36      786.04     30.26 o 
  -9   1   0      576.80      639.49     23.66 o 
  -8   1   0      470.87      449.73     18.74 o 
  -7   1   0     4089.53     4084.96     49.66 o 
  -6   1   0     7244.33     7240.28     80.62 o 
  -5   1   0    14385.87    14606.01    127.49 o 
  -4   1   0    11065.40    10936.66    126.39 o 
  -3   1   0    45013.20    43740.39    328.07 o 
  -2   1   0      687.73      690.31     11.68 o 
   2   1   0     9165.14     8552.57     86.18 o 
   3   1   0       20.20       16.68      6.49 o 
   4   1   0      586.91      527.31     17.17 o 
   5   1   0     2439.66     2450.27     39.25 o 
   6   1   0       30.93       53.73     14.02 o 
   7   1   0      220.15      272.12     22.18 o 
   8   1   0      413.14      473.11     23.11 o 
   9   1   0      100.52       92.34     16.99 o 
  10   1   0        0.35       14.69     17.39 o 
  11   1   0      339.53      294.30     29.85 o 
  12   1   0      331.26      355.55     37.04 o 
  13   1   0       38.90       20.05     62.02 o 
 -13   2   0      295.26      162.22    108.76 o 
 -12   2   0      692.01      714.68     38.54 o 
 -11   2   0      356.47      371.42     39.91 o 
 -10   2   0     1149.09     1156.66     43.31 o 
  -9   2   0     1942.42     2042.26     42.01 o 
  -8   2   0      772.50      854.86     47.82 o 
  -7   2   0     1804.10     1980.85     57.12 o 
  -6   2   0     2562.41     2503.58     53.30 o 
  -5   2   0     4019.43     4033.84     66.31 o 
  -4   2   0      135.34      150.62     13.86 o 
  -3   2   0      179.19      171.66     21.22 o 
  -2   2   0     1724.41     1709.61     33.21 o 
  -1   2   0    22520.63    22804.75    167.99 o 
   0   2   0     4656.26     4524.31     38.08 o 
   1   2   0     3235.81     3069.40     25.37 o 
   2   2   0     4161.72     3875.12     56.57 o 
   3   2   0     1012.79      888.90     15.98 o 
   4   2   0       29.30       28.73      7.79 o 
   5   2   0     2505.44     2471.96     44.05 o 
   6   2   0     3734.16     3633.20     33.74 o 
   7   2   0     1177.98     1055.78     25.13 o 
   8   2   0       18.76       31.34     12.60 o 
   9   2   0      325.47      329.62     42.48 o 
  10   2   0      449.49      441.58     21.65 o 
  11   2   0      442.26      381.51     39.70 o 
  12   2   0        2.29       -0.92     13.86 o 
  13   2   0      246.63      376.64     93.97 o 
 -13   3   0      158.86      102.04     47.01 o 
 -12   3   0      352.73      425.65     43.58 o 
 -11   3   0      370.14      324.98     36.04 o 
 -10   3   0       36.03       32.53     18.71 o 
  -9   3   0     1239.66     1232.12     52.85 o 
  -8   3   0      506.76      521.80     37.77 o 
  -7   3   0       26.27       15.31     21.70 o 
  -6   3   0      659.00      647.50     38.85 o 
  -5   3   0     2854.55     2720.39     59.89 o 
  -4   3   0     2949.93     2851.13    109.29 o 
  -3   3   0     1180.85     1250.64     28.24 o 
  -2   3   0     2832.10     2863.09     95.18 o 
  -1   3   0     3638.78     3445.20     52.43 o 
   0   3   0     6895.45     6609.19     65.09 o 
   1   3   0     1838.39     1915.05     42.66 o 
   2   3   0      214.49      234.95     21.62 o 
   3   3   0     1891.16     1732.93     21.89 o 
   4   3   0     2036.43     1953.76     27.04 o 
   5   3   0       70.13       81.04     12.58 o 
   6   3   0      594.50      587.29     20.70 o 
   7   3   0     1784.42     1868.40     27.49 o 
   8   3   0     1495.82     1514.97     33.75 o 
   9   3   0       16.51       20.69     19.62 o 
  10   3   0     1200.38     1248.64     24.99 o 
  11   3   0     1293.36     1291.82     76.48 o 
  12   3   0       51.57        0.11     38.55 o 
 -13   4   0       16.08       21.85     24.83 o 
 -12   4   0        9.28      -14.49     35.35 o 
 -11   4   0      182.32      207.31     31.35 o 
 -10   4   0      757.26      849.12     72.56 o 
  -9   4   0       15.27       40.54     53.09 o 
  -8   4   0       31.22       10.80     27.10 o 
  -7   4   0     1029.66     1076.82     37.80 o 
  -6   4   0       88.19       98.86     20.80 o 
  -5   4   0      140.65      142.30     20.52 o 
  -4   4   0      117.87      113.91     22.02 o 
  -3   4   0      135.75      222.40     20.09 o 
  -2   4   0      484.90      466.12     23.14 o 
  -1   4   0        4.84       -6.80     13.59 o 
   0   4   0       24.90       59.68     22.99 o 
   1   4   0    15572.96    15987.79    145.16 o 
   2   4   0     5754.06     5661.05     53.05 o 
   3   4   0       22.46       39.24     12.64 o 
   4   4   0     5552.29     5617.71     73.88 o 
   5   4   0     9622.04     9775.07     72.66 o 
   6   4   0      593.43      647.88     24.75 o 
   7   4   0     1211.68     1231.99     26.83 o 
   8   4   0     1276.62     1307.80     41.73 o 
   9   4   0       98.18       56.48     24.49 o 
  10   4   0       22.69       -3.41     19.71 o 
  11   4   0       49.74       40.50     17.83 o 
  12   4   0      181.25       -0.33     68.41 o 
 -13   5   0      246.24      239.08     95.86 o 
 -12   5   0       30.44       22.45     27.14 o 
 -11   5   0        8.14      -17.43     34.86 o 
 -10   5   0      782.81      764.60     99.06 o 
  -9   5   0      527.23      613.03     58.73 o 
  -8   5   0      134.53      187.34     89.01 o 
  -7   5   0      529.90      471.24     34.78 o 
  -6   5   0     2378.04     2431.40     72.20 o 
  -5   5   0     3002.74     2828.82     54.40 o 
  -4   5   0     1497.74     1506.57     68.81 o 
  -3   5   0     1276.43     1204.04     34.58 o 
  -2   5   0     9906.26     9999.53    105.99 o 
  -1   5   0     3839.60     3854.01     54.51 o 
   0   5   0      700.03      637.73     25.68 o 
   1   5   0    10736.95    11160.55    110.35 o 
   2   5   0    10578.09    10611.42    103.26 o 
   3   5   0     1030.76     1054.59     42.35 o 
   4   5   0     1679.29     1752.44     33.34 o 
   5   5   0     2230.64     2123.50     37.50 o 
   6   5   0     3217.12     3273.77     46.02 o 
   7   5   0      265.15      252.00     22.77 o 
   8   5   0        6.99       11.58     15.91 o 
   9   5   0      428.64      384.42     27.66 o 
  10   5   0      426.60      433.04     28.00 o 
  11   5   0       79.95       27.03     17.12 o 
  12   5   0      109.49       -7.02     48.96 o 
 -12   6   0      127.01      121.86     66.92 o 
 -11   6   0      547.07      594.07     75.14 o 
 -10   6   0        2.79      -23.19     46.37 o 
  -9   6   0      434.88      549.87     63.35 o 
  -8   6   0     1799.89     1944.85     87.62 o 
  -7   6   0      264.00      251.04     53.74 o 
  -6   6   0     1107.15     1211.26     55.22 o 
  -5   6   0     1483.06     1509.61     47.55 o 
  -4   6   0     3737.78     3564.48     64.25 o 
  -3   6   0      128.49       91.50     23.60 o 
  -2   6   0     4583.43     4582.80     76.03 o 
  -1   6   0     1290.37     1227.28     36.68 o 
   0   6   0      272.68      279.94     24.30 o 
   1   6   0       16.88       31.86     33.54 o 
   2   6   0      149.36      152.56     23.29 o 
   3   6   0     1421.50     1557.03     75.27 o 
   4   6   0       45.82       47.14     17.10 o 
   5   6   0      224.68      249.94     23.96 o 
   6   6   0     1165.23     1240.39     41.99 o 
   7   6   0      930.46     1066.06     36.99 o 
   8   6   0       39.13       44.08     18.89 o 
   9   6   0      200.24      212.73     21.00 o 
  10   6   0      344.19       97.35     69.22 o 
  11   6   0      168.71        9.44     40.97 o 
 -12   7   0      167.53      147.40     46.57 o 
 -11   7   0      402.18      272.67     70.18 o 
 -10   7   0      288.72      359.36    106.64 o 
  -9   7   0       89.23       99.44     37.66 o 
  -8   7   0      889.94     1036.61     55.13 o 
  -7   7   0     1696.78     1816.74     96.68 o 
  -6   7   0      229.77      305.34     45.56 o 
  -5   7   0      692.62      748.44     65.92 o 
  -4   7   0     2445.91     2371.65     68.96 o 
  -3   7   0      103.09      132.32     33.29 o 
  -2   7   0       53.49       88.99     26.17 o 
  -1   7   0     1246.48     1196.94     41.40 o 
   0   7   0     1587.09     1728.61     63.51 o 
   1   7   0     2197.47     2360.35     59.48 o 
   2   7   0        0.39      -13.73     27.46 o 
   3   7   0      861.52      981.94     48.83 o 
   4   7   0      362.45      455.75     30.83 o 
   5   7   0     1259.05     1281.39     51.09 o 
   6   7   0      204.40      226.89     35.14 o 
   7   7   0      160.31      171.18     33.17 o 
   8   7   0      233.11      257.10     36.20 o 
   9   7   0       52.67       31.35     22.21 o 
  10   7   0       28.53       20.60     20.00 o 
 -11   8   0      287.48      207.55     72.27 o 
 -10   8   0      435.06      515.38     80.75 o 
  -9   8   0      343.56      432.89     61.88 o 
  -8   8   0      253.85      255.03     45.18 o 
  -7   8   0      800.00      913.22     55.47 o 
  -6   8   0      839.06      903.35     53.60 o 
  -5   8   0       81.67       96.56     33.99 o 
  -4   8   0       75.69      108.47     50.69 o 
  -3   8   0     1048.45     1055.57     49.37 o 
  -2   8   0      647.48      767.60     52.21 o 
  -1   8   0      103.69      127.77     36.04 o 
   0   8   0      714.08      749.21    117.86 o 
   1   8   0      381.97      419.36     33.86 o 
   2   8   0      123.91      118.02     30.26 o 
   3   8   0      187.01      228.04     27.10 o 
   4   8   0      558.64      581.88     44.36 o 
   5   8   0      841.98      992.42     43.28 o 
   6   8   0      228.78      266.68     39.41 o 
   7   8   0       10.80       20.15     23.62 o 
   8   8   0      156.46      156.28     31.42 o 
   9   8   0      252.33      259.91     79.49 o 
  10   8   0       14.34        2.10     23.55 o 
 -11   9   0       17.71       87.02    107.84 o 
 -10   9   0        0.66      -12.22     44.14 o 
  -9   9   0      348.51      424.65    114.57 o 
  -8   9   0      101.54       85.31     66.22 o 
  -7   9   0       64.01        4.32     34.22 o 
  -6   9   0      108.13      159.07     51.03 o 
  -5   9   0      820.47      795.04     57.19 o 
  -4   9   0       51.41       98.33     36.52 o 
  -3   9   0       97.89       98.73     42.10 o 
  -2   9   0        9.20       32.68     34.13 o 
  -1   9   0      205.18      255.21     46.00 o 
   0   9   0      993.64     1098.79     83.32 o 
   1   9   0      206.18      223.01     30.32 o 
   2   9   0     1530.34     1535.44     59.08 o 
   3   9   0        7.03       26.62     29.37 o 
   4   9   0      182.95      171.55     33.81 o 
   5   9   0      230.01      230.50     35.89 o 
   6   9   0      567.36      691.64     50.63 o 
   7   9   0      229.28      151.94     55.85 o 
   8   9   0        0.08       43.14     32.69 o 
   9   9   0      153.84      109.99     36.86 o 
 -10  10   0      214.10      211.03     59.26 o 
  -9  10   0       32.36       -9.82     37.87 o 
  -8  10   0      481.90      335.71     68.97 o 
  -7  10   0      646.43      619.25     61.65 o 
  -6  10   0       86.32       86.03     43.01 o 
  -5  10   0        9.05      -21.12     42.23 o 
  -4  10   0      881.63      904.18    100.50 o 
  -3  10   0      831.38      849.31     57.44 o 
  -2  10   0      137.52      130.57     47.27 o 
  -1  10   0      755.74      943.22     78.29 o 
   0  10   0       87.56      111.49     36.21 o 
   1  10   0      171.89      149.24     41.63 o 
   2  10   0       86.71       62.46     28.02 o 
   3  10   0      834.61      883.56     45.73 o 
   4  10   0      653.05      727.21     53.21 o 
   5  10   0        0.78      -11.93     27.31 o 
   6  10   0      173.50      164.33     35.41 o 
   7  10   0      249.21      148.89     97.49 o 
   8  10   0       49.28       41.43     32.60 o 
  -9  11   0       56.50       46.07     58.54 o 
  -8  11   0        2.75       12.05     62.65 o 
  -7  11   0      192.24       89.86    108.62 o 
  -6  11   0      380.00      402.14     72.16 o 
  -5  11   0        0.05       36.45     45.13 o 
  -4  11   0       62.54       77.50     48.80 o 
  -3  11   0      100.02      120.97     77.94 o 
  -2  11   0      275.17      280.24     48.54 o 
  -1  11   0       12.12        3.63     45.14 o 
   0  11   0      791.92      820.28     48.47 o 
   1  11   0      939.56      962.76     62.60 o 
   2  11   0        1.63        4.22     26.07 o 
   3  11   0       97.10       72.20     44.21 o 
   4  11   0      336.95      243.45     54.26 o 
   5  11   0      171.78      218.05     55.54 o 
   6  11   0       24.79       17.02     35.48 o 
   7  11   0       26.47       18.76     39.64 o 
  -8  12   0      112.09      145.20    114.40 o 
  -7  12   0        0.29       54.95     54.86 o 
  -6  12   0      112.49       66.08     54.69 o 
  -5  12   0      526.57      459.02    290.69 o 
  -4  12   0       20.57       79.64     58.53 o 
  -3  12   0      343.38      307.42     56.60 o 
  -2  12   0      455.35      483.53     72.54 o 
  -1  12   0      114.33      110.79     46.27 o 
   0  12   0       69.16       65.06     46.22 o 
   1  12   0       63.03       51.48     38.32 o 
   2  12   0      115.04      101.21     41.84 o 
   3  12   0       42.39       38.19     37.35 o 
   4  12   0        1.09       -6.94     29.76 o 
   5  12   0      178.00      245.86     46.33 o 
  -6  13   0       16.52       -8.25     66.91 o 
  -5  13   0      267.45      214.99    167.45 o 
  -4  13   0       53.77      144.90     63.64 o 
  -3  13   0        1.67       20.60     93.30 o 
  -2  13   0       91.44       58.41    117.76 o 
  -1  13   0      143.39       92.99     39.65 o 
   0  13   0       99.31      135.85     71.71 o 
   1  13   0        0.23      -18.48     36.95 o 
   2  13   0      126.19      289.82     60.63 o 
   3  13   0      161.91      220.36     55.30 o 
  -1 -14   1        3.81       22.82     36.95 o 
   0 -14   1       69.19        9.67     38.17 o 
   1 -14   1      168.47      119.67     49.56 o 
   2 -14   1       62.80      118.00     66.18 o 
   3 -14   1       27.45       -1.92     36.10 o 
   4 -14   1       24.55       22.72     45.84 o 
  -4 -13   1       58.64       49.50     37.30 o 
  -3 -13   1       15.05       25.07     34.54 o 
  -2 -13   1       49.65       64.38     42.84 o 
  -1 -13   1       14.76       20.71     40.67 o 
   0 -13   1      105.53       88.41     39.21 o 
   1 -13   1        0.24       46.77     39.78 o 
   2 -13   1      185.45      101.02     56.57 o 
   3 -13   1       69.78       96.98     78.00 o 
   4 -13   1        4.96       14.05     91.15 o 
   5 -13   1       54.82      131.81     79.92 o 
   6 -13   1      346.52      159.92    142.00 o 
   7 -13   1       56.76      -26.34     57.60 o 
  -6 -12   1        2.11       15.94     31.52 o 
  -5 -12   1      118.92      158.87     43.62 o 
  -4 -12   1       74.66       94.81     37.16 o 
  -3 -12   1      209.39      246.10     41.44 o 
  -2 -12   1        3.89       13.03     28.07 o 
  -1 -12   1      299.49      293.99     41.79 o 
   0 -12   1      232.26      270.93     45.86 o 
   1 -12   1      236.56       87.66     71.59 o 
   2 -12   1       10.75       15.13     42.91 o 
   3 -12   1      570.81      583.70     70.78 o 
   4 -12   1      328.84      315.96     57.22 o 
   5 -12   1        0.84      -25.33     50.66 o 
   6 -12   1       44.80       41.23     45.55 o 
   7 -12   1      104.23       61.11     70.94 o 
   8 -12   1      296.67      114.09    121.51 o 
  -7 -11   1      110.87       37.39     43.80 o 
  -6 -11   1      267.37      299.54     47.12 o 
  -5 -11   1        3.72       53.55     68.73 o 
  -4 -11   1      242.19      247.10     41.17 o 
  -3 -11   1      519.55      542.08     48.63 o 
  -2 -11   1      193.21      200.49     39.62 o 
  -1 -11   1       15.30       14.43     40.61 o 
   0 -11   1      816.32      888.62     55.38 o 
   1 -11   1      735.34      754.69     85.59 o 
   2 -11   1      183.19      219.17     46.32 o 
   3 -11   1       53.12       63.01     57.17 o 
   4 -11   1      306.72      321.62     51.76 o 
   5 -11   1      856.22      838.57     90.96 o 
   6 -11   1       47.87       99.56     45.41 o 
   7 -11   1      185.21       42.51     68.65 o 
   8 -11   1      238.51      195.01    190.97 o 
   9 -11   1        1.70       19.20     50.42 o 
  -8 -10   1       69.03       52.48     40.03 o 
  -7 -10   1       44.12       48.85     27.84 o 
  -6 -10   1      706.07      700.68     42.29 o 
  -5 -10   1      213.46      271.88     36.82 o 
  -4 -10   1      125.56       55.95     33.51 o 
  -3 -10   1      225.94      282.12     41.58 o 
  -2 -10   1      684.53      792.30     41.76 o 
  -1 -10   1      108.29      158.93     39.30 o 
   0 -10   1       11.00        2.98     16.35 o 
   1 -10   1      914.58      987.37     54.22 o 
   2 -10   1     1112.45     1247.39     88.72 o 
   3 -10   1       88.12       59.31     42.02 o 
   4 -10   1      152.79      205.51     68.34 o 
   5 -10   1      181.35      130.05     42.33 o 
   6 -10   1      452.13      467.48     54.48 o 
   7 -10   1       78.61       36.21     46.07 o 
   8 -10   1       48.51       48.37     42.16 o 
   9 -10   1      132.55      214.44     85.70 o 
  10 -10   1       59.80       40.32     64.55 o 
  -9  -9   1      134.03       76.99     27.08 o 
  -8  -9   1      320.38      297.63     85.97 o 
  -7  -9   1       56.80       61.52     36.15 o 
  -6  -9   1      141.90      147.37     33.07 o 
  -5  -9   1      847.59      858.12    136.32 o 
  -4  -9   1     1224.78     1343.81     76.77 o 
  -3  -9   1       62.86       69.02     29.99 o 
  -2  -9   1      433.84      492.57     64.24 o 
  -1  -9   1     1278.18     1245.63     46.04 o 
   0  -9   1       13.92        3.28     26.60 o 
   1  -9   1       68.39       82.58     39.88 o 
   2  -9   1      719.60      703.76     54.61 o 
   3  -9   1      542.19      611.24     57.85 o 
   4  -9   1       60.31      -11.14     37.89 o 
   5  -9   1        6.16        1.53     23.16 o 
   6  -9   1      990.12     1019.64     71.10 o 
   7  -9   1      808.95      831.11     91.20 o 
   8  -9   1       62.86       44.14     45.78 o 
   9  -9   1       60.48       67.70     51.26 o 
  10  -9   1      418.35      498.08    135.73 o 
  11  -9   1       51.64      150.25     73.14 o 
 -10  -8   1       93.22        6.17     55.85 o 
  -9  -8   1       40.65       31.75     21.47 o 
  -8  -8   1      141.09      164.31     27.46 o 
  -7  -8   1      631.12      472.99     44.95 o 
  -6  -8   1        0.31       -1.54     20.23 o 
  -5  -8   1      522.29      572.15     42.69 o 
  -4  -8   1      744.85      848.40     42.39 o 
  -3  -8   1     1047.02     1162.91     35.96 o 
  -2  -8   1       32.49       17.42     21.86 o 
  -1  -8   1     2455.22     2453.91     51.58 o 
   0  -8   1      716.29      785.14     45.66 o 
   1  -8   1      930.01      923.39     42.86 o 
   2  -8   1        8.34       -1.11     40.10 o 
   3  -8   1      256.18      342.89     37.62 o 
   4  -8   1     1082.23     1150.45     51.55 o 
   5  -8   1       71.88       68.78     37.51 o 
   6  -8   1        4.36      -15.65     31.30 o 
   7  -8   1      279.57      277.17     43.74 o 
   8  -8   1      627.99      707.81    117.84 o 
   9  -8   1      140.34      198.84     65.10 o 
  10  -8   1      272.25      256.46     71.83 o 
  11  -8   1      180.87      239.49     74.25 o 
  12  -8   1      173.12      308.55    129.66 o 
 -11  -7   1       81.84       -1.66     36.33 o 
 -10  -7   1      119.09       88.06     35.87 o 
  -9  -7   1      409.20      376.63     69.85 o 
  -8  -7   1       43.82       35.66     17.69 o 
  -7  -7   1      322.66      290.34     24.33 o 
  -6  -7   1      535.70      627.30     30.13 o 
  -5  -7   1      465.67      479.27     28.51 o 
  -4  -7   1      329.90      391.52     26.71 o 
  -3  -7   1      435.55      539.38     69.67 o 
  -2  -7   1     1183.98     1291.17     39.60 o 
  -1  -7   1        4.11       27.82     19.20 o 
   0  -7   1      185.63      207.35     25.47 o 
   1  -7   1     1723.59     1635.38     44.01 o 
   2  -7   1      783.12      773.67     44.22 o 
   3  -7   1      334.22      361.48     33.62 o 
   4  -7   1       52.88       76.22     32.24 o 
   5  -7   1     1106.21     1119.32    102.51 o 
   6  -7   1     1050.08     1122.63     59.64 o 
   7  -7   1        7.84       13.00     26.14 o 
   8  -7   1      177.80      140.12     37.51 o 
   9  -7   1      938.57      883.33     80.11 o 
  10  -7   1       43.11       76.34     54.75 o 
  11  -7   1      190.36      176.92    100.91 o 
  12  -7   1      128.02      125.32     55.41 o 
 -11  -6   1       30.63        0.11     35.18 o 
 -10  -6   1      131.54       82.94     29.65 o 
  -9  -6   1       91.84       80.82     16.07 o 
  -8  -6   1      170.39      169.12     21.88 o 
  -7  -6   1       69.37       49.08     15.75 o 
  -6  -6   1      410.37      405.07     30.29 o 
  -5  -6   1      652.86      710.56     25.53 o 
  -4  -6   1      524.89      503.49     24.13 o 
  -3  -6   1       55.22       48.01     13.66 o 
  -2  -6   1     1491.07     1510.15     32.69 o 
  -1  -6   1     5430.70     5382.13     60.35 o 
   0  -6   1        0.81       21.48     18.70 o 
   1  -6   1     3390.72     3453.72     62.33 o 
   2  -6   1     3293.91     3382.11     64.48 o 
   3  -6   1     6960.55     7063.73     90.06 o 
   4  -6   1       62.57       89.61     37.45 o 
   5  -6   1     4142.64     4146.47     80.25 o 
   6  -6   1     2761.31     2811.15    136.53 o 
   7  -6   1     2135.11     2205.42     87.12 o 
   8  -6   1        0.34       52.87     41.31 o 
   9  -6   1      579.53      718.05    103.90 o 
  10  -6   1      946.36     1147.68     81.88 o 
  11  -6   1      174.90      185.12     49.96 o 
  12  -6   1        8.89       48.50     38.56 o 
 -12  -5   1       75.02        0.66     74.80 o 
 -11  -5   1       38.66       -3.91     41.69 o 
 -10  -5   1       71.57       66.65     21.42 o 
  -9  -5   1       47.47       66.94     23.09 o 
  -8  -5   1      466.25      473.35     22.10 o 
  -7  -5   1       71.80       83.42     13.65 o 
  -6  -5   1      346.92      388.66     19.78 o 
  -5  -5   1     2346.44     2323.72     31.44 o 
  -4  -5   1     5216.93     5055.77     58.83 o 
  -3  -5   1     2654.94     2619.95     35.58 o 
  -2  -5   1      864.97      910.79     27.45 o 
  -1  -5   1    11738.19    11841.12     98.69 o 
   0  -5   1    20147.95    20381.06    181.52 o 
   1  -5   1       16.53       20.75     17.09 o 
   2  -5   1      506.65      461.98     24.86 o 
   3  -5   1     5413.89     5320.78     69.12 o 
   4  -5   1     3204.30     3239.70     54.02 o 
   5  -5   1      157.20      203.55     29.82 o 
   6  -5   1       52.98       41.59     35.75 o 
   7  -5   1     1135.81     1118.41     90.16 o 
   8  -5   1      658.68      833.25     88.37 o 
   9  -5   1       78.88      157.19     46.93 o 
  10  -5   1      428.69      417.06     49.16 o 
  11  -5   1      225.96      158.30     74.16 o 
  12  -5   1       51.07       39.88     30.50 o 
  13  -5   1       12.32        4.99     33.04 o 
 -12  -4   1        7.65       -0.55     44.94 o 
 -11  -4   1      597.94        1.10     70.51 o 
 -10  -4   1      597.91      563.60     21.06 o 
  -9  -4   1      156.38      144.61     25.88 o 
  -8  -4   1      353.02      368.02     24.17 o 
  -7  -4   1     2672.06     2806.99     56.89 o 
  -6  -4   1     3871.78     3900.09     40.50 o 
  -5  -4   1      259.93      282.99     11.04 o 
  -4  -4   1     2874.26     2656.62     27.99 o 
  -3  -4   1     8030.49     7944.89     77.11 o 
  -2  -4   1    10392.60    10274.15     67.65 o 
  -1  -4   1     3501.66     3565.36     38.02 o 
   0  -4   1    47827.45    48846.95    399.65 o 
   1  -4   1       11.59       -3.46     49.90 o 
   2  -4   1     8243.16     8028.38     97.59 o 
   3  -4   1       33.88       89.09     20.35 o 
   4  -4   1     6687.30     6662.11    178.12 o 
   5  -4   1      871.06      826.76     35.39 o 
   6  -4   1      449.38      463.44     38.67 o 
   7  -4   1       21.31       80.30     49.35 o 
   8  -4   1     1116.28     1176.78     86.41 o 
   9  -4   1      718.94      711.23     38.78 o 
  10  -4   1      275.18      265.64     30.62 o 
  11  -4   1      248.91      350.00     40.98 o 
  12  -4   1      531.82      430.29    128.14 o 
  13  -4   1      334.85      252.88     97.21 o 
 -13  -3   1      205.71        0.11     45.17 o 
 -12  -3   1      196.08       -0.55     43.73 o 
 -11  -3   1       44.74       86.69     99.14 o 
 -10  -3   1      623.57      572.09     37.99 o 
  -9  -3   1      639.41      648.89     17.82 o 
  -8  -3   1       35.14       36.44      9.51 o 
  -7  -3   1      347.66      358.40     33.37 o 
  -6  -3   1     3486.88     3475.07     67.77 o 
  -5  -3   1     5472.98     5444.97     39.00 o 
  -4  -3   1     1532.60     1481.25     19.26 o 
  -3  -3   1     5248.07     5092.73     42.68 o 
  -2  -3   1      434.64      347.31     14.05 o 
  -1  -3   1    34790.09    34522.89    466.04 o 
   0  -3   1    26663.54    26526.47    539.65 o 
   1  -3   1     1443.70     1435.52     25.28 o 
   2  -3   1     4687.31     4364.31     54.73 o 
   3  -3   1     2171.88     2058.08     34.35 o 
   4  -3   1     1495.90     1531.87     94.31 o 
   5  -3   1     6491.95     6572.92    104.07 o 
   6  -3   1     1053.08      935.98     41.56 o 
   7  -3   1      556.72      554.86     66.44 o 
   8  -3   1       90.40      113.67     27.67 o 
   9  -3   1     1492.46     1538.68     46.34 o 
  10  -3   1     1232.31     1214.03     57.00 o 
  11  -3   1        5.63        6.97     18.05 o 
  12  -3   1      311.91      196.50     94.32 o 
  13  -3   1      537.86      536.33     44.10 o 
 -13  -2   1       61.89      282.44    140.01 o 
 -12  -2   1      528.22        0.33     42.20 o 
 -11  -2   1      659.92      645.20     68.66 o 
 -10  -2   1       12.39        7.42      9.66 o 
  -9  -2   1     1160.17     1165.54     27.03 o 
  -8  -2   1      963.25     1010.34     20.75 o 
  -7  -2   1       11.08       14.77      8.46 o 
  -6  -2   1      789.74      790.14     19.31 o 
  -5  -2   1     1367.28     1308.28     24.25 o 
  -4  -2   1       53.38       39.53      7.46 o 
  -3  -2   1      114.28       82.87      6.62 o 
  -2  -2   1     5989.92     5919.04     59.05 o 
  -1  -2   1       63.02      106.23     12.28 o 
   0  -2   1     4116.48     4093.15     35.23 o 
   1  -2   1      148.78      162.02      9.62 o 
   2  -2   1     6762.23     6385.01     61.91 o 
   3  -2   1      819.13      893.38     29.55 o 
   4  -2   1     3320.90     3298.82     58.47 o 
   5  -2   1      901.35      947.28     26.68 o 
   6  -2   1     5958.38     5883.53     73.26 o 
   7  -2   1     6483.38     6648.39     76.90 o 
   8  -2   1        9.68        8.81     15.46 o 
   9  -2   1      603.54      650.28     39.53 o 
  10  -2   1     1295.86     1317.27     39.28 o 
  11  -2   1     1094.57     1170.55     57.12 o 
  12  -2   1       47.86       35.17     21.22 o 
  13  -2   1       47.71       39.97     23.50 o 
 -13  -1   1        1.46       70.61    111.58 o 
 -12  -1   1       91.51       69.42     15.06 o 
 -11  -1   1      791.63      760.78     26.19 o 
 -10  -1   1       62.34       53.50     15.67 o 
  -9  -1   1        0.03       -6.06     12.12 o 
  -8  -1   1      113.41       99.43     14.32 o 
  -7  -1   1      609.09      550.98     15.71 o 
  -6  -1   1      234.32      234.80     11.68 o 
  -5  -1   1      133.07      169.92     13.54 o 
  -4  -1   1        3.82       10.42      4.25 o 
  -3  -1   1      269.59      306.34      7.82 o 
  -2  -1   1      417.60      432.67     15.78 o 
   2  -1   1        1.47       -1.76      4.96 o 
   3  -1   1    64703.32    67217.07    747.40 o 
   4  -1   1    35367.23    36796.81    292.31 o 
   5  -1   1     3335.01     3226.57     35.94 o 
   6  -1   1      666.49      641.89     19.88 o 
   7  -1   1     4711.30     4568.31     51.61 o 
   8  -1   1     5149.90     5060.33     85.49 o 
   9  -1   1     1767.14     1747.48     40.33 o 
  10  -1   1       12.35        2.13     14.09 o 
  11  -1   1      769.00      757.01     38.17 o 
  12  -1   1      699.69      803.48     45.15 o 
  13  -1   1      251.56      231.26    128.50 o 
 -13   0   1       21.88       86.36     70.28 o 
 -12   0   1       32.25       41.02     19.86 o 
 -11   0   1        0.40        1.48     12.08 o 
 -10   0   1      445.46      510.78     26.82 o 
  -9   0   1        8.50       16.68     15.01 o 
  -8   0   1      170.36      163.77     14.17 o 
  -7   0   1      897.79      914.08     38.22 o 
  -6   0   1      922.40      931.70     17.03 o 
  -5   0   1      920.54      878.91     17.38 o 
  -4   0   1        7.49        9.19      9.93 o 
  -3   0   1    17688.51    17893.79    242.18 o 
  -2   0   1     9632.37     9485.46     73.22 o 
   2   0   1     6469.90     6063.23     35.94 o 
   3   0   1     3266.25     3091.61     27.10 o 
   4   0   1     1474.10     1447.86     33.40 o 
   5   0   1     6915.89     7059.28     63.91 o 
   6   0   1     4028.31     4179.64     43.59 o 
   7   0   1      314.02      328.39     31.50 o 
   8   0   1      386.88      424.77     20.64 o 
   9   0   1      191.76      215.06     25.87 o 
  10   0   1      463.58      457.50     27.63 o 
  11   0   1        4.98       28.33     26.01 o 
  12   0   1       24.40       51.71     28.82 o 
  13   0   1       63.24       33.60     95.72 o 
 -13   1   1      216.96      278.38     83.61 o 
 -12   1   1      596.76      689.09     45.36 o 
 -11   1   1      752.37      751.34     31.79 o 
 -10   1   1      160.40      133.17     20.02 o 
  -9   1   1      929.52     1059.99     36.28 o 
  -8   1   1     4691.57     4767.68     49.64 o 
  -7   1   1       60.65       58.76     19.41 o 
  -6   1   1      371.53      361.62     23.22 o 
  -5   1   1     5829.96     5761.66    185.81 o 
  -4   1   1      895.15      852.22     19.45 o 
  -3   1   1      498.47      516.87     19.64 o 
  -2   1   1     2350.20     2388.96     23.70 o 
  -1   1   1     7829.29     8096.92     61.01 o 
   1   1   1      586.65      549.92     10.84 o 
   2   1   1     6809.68     6347.80     68.04 o 
   3   1   1     3688.31     3421.90     57.24 o 
   4   1   1     3193.61     3075.46     28.23 o 
   5   1   1      855.19      881.25     20.53 o 
   6   1   1     3044.97     2999.15     33.48 o 
   7   1   1      614.47      636.63     26.46 o 
   8   1   1      798.11      827.52     35.39 o 
   9   1   1      111.25      167.96     49.90 o 
  10   1   1     1161.14     1176.05     35.06 o 
  11   1   1      686.76      688.37     40.81 o 
  12   1   1       17.93       24.89     25.17 o 
  13   1   1      135.97      198.61     80.53 o 
 -13   2   1       62.23       39.44     29.01 o 
 -12   2   1      214.60      285.66     85.10 o 
 -11   2   1     1125.32     1176.74     73.80 o 
 -10   2   1      208.51      203.23     29.87 o 
  -9   2   1       85.02      110.02     23.70 o 
  -8   2   1     2913.69     3030.22     61.55 o 
  -7   2   1     1661.42     1736.23     65.28 o 
  -6   2   1      458.29      497.80     29.92 o 
  -5   2   1      240.25      237.25     47.37 o 
  -4   2   1     7582.24     7310.69     74.74 o 
  -3   2   1       73.36       88.03     12.42 o 
  -2   2   1    30401.50    31257.55    249.43 o 
  -1   2   1        6.56        3.40     11.84 o 
   0   2   1     7083.93     7055.51     70.20 o 
   1   2   1      227.07      255.74     17.30 o 
   2   2   1      947.60      872.34     20.47 o 
   3   2   1     9884.57     9484.14     67.13 o 
   4   2   1     1852.35     1745.30     26.07 o 
   5   2   1     2824.63     2850.58     30.81 o 
   6   2   1      349.88      330.30     19.37 o 
   7   2   1     2704.52     2816.14     38.99 o 
   8   2   1     1192.53     1317.67     38.18 o 
   9   2   1       18.78       20.37     17.17 o 
  10   2   1      425.08      471.55     42.53 o 
  11   2   1     1210.61     1209.14     39.42 o 
  12   2   1      109.28       66.48     21.36 o 
  13   2   1        1.54       30.07     67.08 o 
 -13   3   1      129.87       95.16     46.95 o 
 -12   3   1        5.04       24.31     37.95 o 
 -11   3   1      679.58      777.87     41.82 o 
 -10   3   1      611.80      680.67     47.21 o 
  -9   3   1      332.85      343.07     39.57 o 
  -8   3   1     1356.67     1434.78     79.48 o 
  -7   3   1     2294.70     2372.66     51.09 o 
  -6   3   1     1325.32     1386.50     38.32 o 
  -5   3   1       88.22       85.07     25.51 o 
  -4   3   1      543.71      462.59     20.65 o 
  -3   3   1       35.98       57.08     17.39 o 
  -2   3   1     3784.51     3541.90     45.96 o 
  -1   3   1      120.17      150.00     20.33 o 
   0   3   1      403.49      439.51     19.44 o 
   1   3   1      735.06      662.29     25.35 o 
   2   3   1     1016.86      898.43     19.77 o 
   3   3   1       66.51       69.30     10.76 o 
   4   3   1     1565.87     1561.50     23.37 o 
   5   3   1     7164.25     7177.14     92.98 o 
   6   3   1       46.36       38.73     14.74 o 
   7   3   1      186.07      205.65     18.62 o 
   8   3   1     1723.51     1805.98     37.63 o 
   9   3   1      644.62      760.92     38.41 o 
  10   3   1        6.21       20.51     18.99 o 
  11   3   1       76.42       51.59     31.20 o 
  12   3   1      352.35      337.88    135.17 o 
 -13   4   1      514.80      505.01     80.14 o 
 -12   4   1       41.82       28.80     26.07 o 
 -11   4   1       26.03       72.71     40.01 o 
 -10   4   1      107.78      111.22     38.17 o 
  -9   4   1     1222.96     1265.16     63.59 o 
  -8   4   1       75.02       72.65     23.99 o 
  -7   4   1      294.32      334.27     33.18 o 
  -6   4   1     1298.33     1341.95     37.72 o 
  -5   4   1     3101.19     3030.73    113.92 o 
  -4   4   1      495.31      489.40     25.40 o 
  -3   4   1     2274.99     2276.69     55.33 o 
  -2   4   1     8282.67     7948.86     85.23 o 
  -1   4   1     4874.25     4718.73     58.70 o 
   0   4   1     1195.81     1321.48     35.97 o 
   1   4   1     3080.06     2954.09     72.03 o 
   2   4   1     5992.15     5902.88     58.70 o 
   3   4   1     1575.76     1483.23     48.80 o 
   4   4   1      277.31      311.41     21.56 o 
   5   4   1     4402.02     4392.10     92.56 o 
   6   4   1     1252.90     1262.53     32.69 o 
   7   4   1      419.99      446.10     28.13 o 
   8   4   1      121.55       95.79     22.07 o 
   9   4   1     1061.70     1072.15     37.41 o 
  10   4   1      658.68      733.90     84.63 o 
  11   4   1       98.25       56.73     32.88 o 
  12   4   1       59.31       86.68    102.94 o 
 -13   5   1       76.25       44.10     32.54 o 
 -12   5   1      326.01      282.79     57.20 o 
 -11   5   1      106.39      144.16     37.92 o 
 -10   5   1      218.20      225.39     51.12 o 
  -9   5   1      540.33      609.31     49.04 o 
  -8   5   1      899.01      960.42     94.55 o 
  -7   5   1     1441.25     1591.81     56.45 o 
  -6   5   1       38.41       32.24     25.75 o 
  -5   5   1     2072.28     2009.22     53.74 o 
  -4   5   1     1095.12     1009.94     41.22 o 
  -3   5   1        3.47       38.25     22.39 o 
  -2   5   1      852.45      811.63     36.53 o 
  -1   5   1     3161.13     3139.47    133.08 o 
   0   5   1     4928.63     4701.34     96.44 o 
   1   5   1      467.99      446.43     66.67 o 
   2   5   1      359.39      350.08     28.43 o 
   3   5   1      806.38      791.35     24.83 o 
   4   5   1     1542.32     1606.89     41.10 o 
   5   5   1       12.12       37.63     16.66 o 
   6   5   1      422.08      513.71     44.37 o 
   7   5   1      677.02      731.16     52.77 o 
   8   5   1        1.38       -2.22     13.15 o 
   9   5   1       90.54      107.05     27.98 o 
  10   5   1      100.09       66.60     26.49 o 
  11   5   1      163.85       69.12     53.16 o 
 -12   6   1      158.47      131.65     44.45 o 
 -11   6   1      364.93      404.87    102.13 o 
 -10   6   1     1246.70     1172.50     82.11 o 
  -9   6   1       14.79      -12.83     31.69 o 
  -8   6   1      263.42      359.58     46.94 o 
  -7   6   1     1560.82     1608.36     62.72 o 
  -6   6   1     2981.62     2730.04     73.11 o 
  -5   6   1      429.95      502.90     54.10 o 
  -4   6   1     1968.44     1893.27     58.04 o 
  -3   6   1     1696.25     1697.67     71.29 o 
  -2   6   1      422.64      435.48     30.61 o 
  -1   6   1      105.24      149.64     24.18 o 
   0   6   1     1945.95     1789.31     43.91 o 
   1   6   1     1737.93     1633.14     41.67 o 
   2   6   1       13.79        5.58     15.20 o 
   3   6   1      350.14      288.21     94.81 o 
   4   6   1     2788.88     2721.03     46.41 o 
   5   6   1      720.44      771.43     40.77 o 
   6   6   1       25.72       30.84     20.57 o 
   7   6   1       22.20       26.07     29.75 o 
   8   6   1      514.19      481.43     40.35 o 
   9   6   1      332.11      380.94     39.96 o 
  10   6   1        0.59      -10.17     20.82 o 
  11   6   1      135.01       -0.22     65.65 o 
 -12   7   1       17.61       69.40     59.26 o 
 -11   7   1       12.99       11.79     45.49 o 
 -10   7   1      462.15      457.87     66.27 o 
  -9   7   1      610.65      535.32     68.48 o 
  -8   7   1       10.00        4.27     30.48 o 
  -7   7   1     1448.78     1557.77    100.03 o 
  -6   7   1     2106.14     2127.07     65.83 o 
  -5   7   1     1070.32     1133.49     58.25 o 
  -4   7   1       29.46       32.43     30.53 o 
  -3   7   1     2615.82     2581.48     62.37 o 
  -2   7   1     1785.85     1655.99     78.68 o 
  -1   7   1      820.79      830.41     40.01 o 
   0   7   1        3.53      -12.34     24.69 o 
   1   7   1      475.23      523.58     34.93 o 
   2   7   1      685.59      765.40     36.82 o 
   3   7   1        2.04        1.22     15.42 o 
   4   7   1      127.60      142.78     30.22 o 
   5   7   1      293.89      380.57     34.45 o 
   6   7   1     1363.53     1372.36     54.95 o 
   7   7   1        0.08       -0.85     17.08 o 
   8   7   1      354.76      442.09     45.13 o 
   9   7   1      394.08      397.17    112.43 o 
  10   7   1       87.11       81.67     38.96 o 
 -11   8   1      128.69      199.38     72.04 o 
 -10   8   1      147.28      114.06     60.42 o 
  -9   8   1      254.05      307.30     49.91 o 
  -8   8   1      343.59      350.33     49.02 o 
  -7   8   1      147.09       94.35     37.39 o 
  -6   8   1      223.62      348.41     50.34 o 
  -5   8   1     1040.91     1144.59     83.31 o 
  -4   8   1      408.68      366.53     47.10 o 
  -3   8   1       20.42       32.35     28.39 o 
  -2   8   1      623.25      606.11     44.14 o 
  -1   8   1     1199.10     1271.79     50.73 o 
   0   8   1      661.21      776.23     43.75 o 
   1   8   1      131.05      162.54     38.11 o 
   2   8   1       44.89       60.27     23.76 o 
   3   8   1     1637.46     1799.78     51.59 o 
   4   8   1      382.82      508.00     44.38 o 
   5   8   1      607.95      652.21     55.72 o 
   6   8   1      229.46      267.79     39.86 o 
   7   8   1      150.18       84.70     43.05 o 
   8   8   1        3.25       -4.33     24.63 o 
   9   8   1       59.35       35.72     29.91 o 
 -11   9   1      240.75      384.67     75.20 o 
 -10   9   1       14.90       93.25     84.38 o 
  -9   9   1       54.70       39.12     64.20 o 
  -8   9   1     1078.44     1101.05     93.89 o 
  -7   9   1      576.79      580.44     66.92 o 
  -6   9   1      302.86      241.55     54.70 o 
  -5   9   1      242.05      212.91     55.74 o 
  -4   9   1     1277.04     1342.68     62.36 o 
  -3   9   1     1298.06     1304.22     72.43 o 
  -2   9   1      181.28      120.36     43.76 o 
  -1   9   1     1323.40     1291.96     58.55 o 
   0   9   1     1844.30     1977.61    112.35 o 
   1   9   1      697.49      758.30     48.30 o 
   2   9   1       55.50       32.41     28.89 o 
   3   9   1      398.06      519.55     48.95 o 
   4   9   1      354.76      433.42     47.70 o 
   5   9   1      940.57      930.18     79.27 o 
   6   9   1       14.42       15.91     32.53 o 
   7   9   1      254.13      171.90     67.97 o 
   8   9   1      159.57       98.56     51.96 o 
 -10  10   1      366.44      402.81     66.46 o 
  -9  10   1      167.71       89.94     60.65 o 
  -8  10   1       72.88       66.12     50.18 o 
  -7  10   1      590.18      553.02     62.12 o 
  -6  10   1     1967.84     2078.12     82.42 o 
  -5  10   1      346.16      366.39     72.33 o 
  -4  10   1       13.27       37.20     80.08 o 
  -3  10   1      753.02      799.05     67.44 o 
  -2  10   1      232.82      193.34     52.05 o 
  -1  10   1      433.55      445.89     59.09 o 
   0  10   1        1.26       27.75     34.64 o 
   1  10   1      249.31      274.37     41.91 o 
   2  10   1      141.06      126.11     38.06 o 
   3  10   1        3.30        4.91     23.92 o 
   4  10   1      296.76      385.18     41.41 o 
   5  10   1      343.99      469.23     47.53 o 
   6  10   1       58.97       49.44     41.90 o 
   7  10   1      142.20       96.18     38.17 o 
  -9  11   1      416.00      194.57    133.36 o 
  -8  11   1      219.58      129.74    112.53 o 
  -7  11   1       33.65       42.06     75.12 o 
  -6  11   1       61.54       54.26     71.73 o 
  -5  11   1      314.24      346.17     58.32 o 
  -4  11   1      605.14      585.94     62.70 o 
  -3  11   1       12.41       47.31     47.70 o 
  -2  11   1      667.19      929.30     64.78 o 
  -1  11   1      421.24      397.02     63.79 o 
   0  11   1        2.25        5.26     33.67 o 
   1  11   1        1.11       -1.34     22.51 o 
   2  11   1      343.30      362.90     50.16 o 
   3  11   1       38.23       20.73     33.83 o 
   4  11   1        8.05       -8.10     27.92 o 
   5  11   1       74.60       73.86     43.92 o 
   6  11   1      105.16       59.68     50.34 o 
  -7  12   1      269.17      238.89    200.66 o 
  -6  12   1       21.81       84.84     67.25 o 
  -5  12   1      233.59       97.18     88.46 o 
  -4  12   1      306.99      267.36     92.37 o 
  -3  12   1        7.76      130.52     50.96 o 
  -2  12   1        1.08      156.02     51.34 o 
  -1  12   1      451.74      502.61     87.15 o 
   0  12   1      370.09      506.16     51.00 o 
   1  12   1       14.34        8.32     30.15 o 
   2  12   1       22.84       18.57     37.01 o 
   3  12   1       99.25      122.85     57.51 o 
   4  12   1       73.29       99.61     78.74 o 
  -5  13   1       26.70       43.45     77.99 o 
  -4  13   1      149.52       26.52     64.61 o 
  -3  13   1      126.11      159.27    124.70 o 
  -2  13   1       10.74       42.04     45.07 o 
  -1  13   1        7.23        6.32     29.15 o 
   0  13   1      153.02      140.90     56.68 o 
   1  13   1      144.25      176.90     47.41 o 
   2  13   1       11.93      156.28     57.85 o 
  -2 -14   2       74.24       90.86     56.39 o 
  -1 -14   2      245.92      290.90     55.88 o 
   0 -14   2      222.07      328.69     55.54 o 
   1 -14   2        1.44       74.07     38.81 o 
   2 -14   2      106.58       75.44     54.26 o 
   3 -14   2       92.96       -9.57    107.02 o 
   4 -14   2       56.13      104.44     82.40 o 
   5 -14   2        0.46       13.20     42.76 o 
  -5 -13   2       26.51       40.36     41.52 o 
  -4 -13   2      324.41      287.82     66.04 o 
  -3 -13   2       98.55       92.83     47.83 o 
  -2 -13   2        8.48        2.01     28.21 o 
  -1 -13   2      159.78      176.97     42.03 o 
   0 -13   2       82.59      117.45     43.20 o 
   1 -13   2      128.98       83.87     47.61 o 
   2 -13   2        2.79       27.90     32.33 o 
   3 -13   2       84.39      167.94     53.32 o 
   4 -13   2      343.08      364.04    238.18 o 
   5 -13   2      180.42      243.67     59.76 o 
   6 -13   2      202.20      141.63    120.90 o 
   7 -13   2      312.76      137.74    119.14 o 
  -6 -12   2      111.45       42.49     41.35 o 
  -5 -12   2        9.60       20.05     33.58 o 
  -4 -12   2       82.32       90.66     38.64 o 
  -3 -12   2      146.94      130.13     39.67 o 
  -2 -12   2      224.10      243.65     43.49 o 
  -1 -12   2        7.72      -18.58     37.16 o 
   0 -12   2       98.00      119.35     39.37 o 
   1 -12   2     1316.55     1269.18     60.33 o 
   2 -12   2       81.78       94.99     52.73 o 
   3 -12   2      254.48      283.68     69.07 o 
   4 -12   2      215.76       52.63     66.54 o 
   5 -12   2      286.83      297.49     69.26 o 
   6 -12   2      256.64      132.55     94.46 o 
   7 -12   2        1.74       53.68     48.22 o 
   8 -12   2      249.65      170.29    128.45 o 
  -8 -11   2        6.52       30.79     36.39 o 
  -7 -11   2       25.49       -9.14     45.95 o 
  -6 -11   2      384.20      428.09     55.68 o 
  -5 -11   2      633.24      666.74     43.60 o 
  -4 -11   2      294.74      240.15     35.48 o 
  -3 -11   2      134.61      141.29     31.72 o 
  -2 -11   2     1666.39     1733.27     84.93 o 
  -1 -11   2      204.73      199.94     42.84 o 
   0 -11   2       14.03       31.01     28.78 o 
   1 -11   2       30.21        3.00     23.87 o 
   2 -11   2      204.79      217.18     55.91 o 
   3 -11   2      722.32      712.14     68.55 o 
   4 -11   2       25.35       57.87     44.83 o 
   5 -11   2      218.52      271.34     82.95 o 
   6 -11   2      264.18      265.75     62.61 o 
   7 -11   2      212.44      243.77     66.41 o 
   8 -11   2       26.11       92.60    169.80 o 
   9 -11   2      254.17      308.01    132.75 o 
  10 -11   2      106.17       48.36     71.82 o 
  -9 -10   2       41.85       -3.75     58.60 o 
  -8 -10   2      253.19      344.22     71.65 o 
  -7 -10   2      294.96      183.36     75.63 o 
  -6 -10   2       12.44       -1.83     23.62 o 
  -5 -10   2      761.33      817.40     50.64 o 
  -4 -10   2      336.88      342.40     37.57 o 
  -3 -10   2      109.55      124.26     31.84 o 
  -2 -10   2       79.42      133.63     28.34 o 
  -1 -10   2     1111.06     1234.33     62.55 o 
   0 -10   2      991.56     1140.13     78.56 o 
   1 -10   2        1.62       13.36     50.73 o 
   2 -10   2      104.11      123.40     43.30 o 
   3 -10   2      524.37      548.11     64.18 o 
   4 -10   2      275.97      338.52     71.90 o 
   5 -10   2       19.76       41.41     38.33 o 
   6 -10   2      227.93      216.88     47.23 o 
   7 -10   2      659.88      640.09     60.92 o 
   8 -10   2      171.18      168.17     50.67 o 
   9 -10   2       47.52       59.70     65.43 o 
  10 -10   2      276.37      291.82     85.93 o 
 -10  -9   2      251.48      -13.44     67.09 o 
  -9  -9   2       55.09       19.29     19.82 o 
  -8  -9   2      150.27      134.78     28.58 o 
  -7  -9   2      630.65      693.41     93.27 o 
  -6  -9   2      151.14      178.49     36.16 o 
  -5  -9   2      127.76      129.52     28.60 o 
  -4  -9   2       91.69      142.70     33.81 o 
  -3  -9   2     1097.22     1136.95     43.28 o 
  -2  -9   2      264.12      265.07     27.93 o 
  -1  -9   2      742.06      745.41     34.67 o 
   0  -9   2     1784.48     1729.26     48.73 o 
   1  -9   2      176.69      189.62     34.24 o 
   2  -9   2      693.11      837.88     69.51 o 
   3  -9   2     1312.18     1365.30     93.09 o 
   4  -9   2     1625.81     1753.66    116.36 o 
   5  -9   2      232.67      292.53     71.22 o 
   6  -9   2      109.90      124.44     40.11 o 
   7  -9   2      145.23      161.43     52.13 o 
   8  -9   2      262.94      236.39     48.64 o 
   9  -9   2      442.01      443.99    126.15 o 
  10  -9   2        2.87      -50.73    101.45 o 
  11  -9   2      256.07      298.87     84.05 o 
 -10  -8   2      201.45       -3.54     38.28 o 
  -9  -8   2       87.03       62.05     27.94 o 
  -8  -8   2        1.31       18.79     16.30 o 
  -7  -8   2        7.77       22.70     20.61 o 
  -6  -8   2     2617.28     2771.85     47.10 o 
  -5  -8   2     1249.10     1346.52     36.94 o 
  -4  -8   2        1.14        8.86     28.21 o 
  -3  -8   2      144.13      224.09     35.48 o 
  -2  -8   2     2317.87     2427.95     48.91 o 
  -1  -8   2     2855.00     2934.26     48.33 o 
   0  -8   2     1364.29     1338.56     39.21 o 
   1  -8   2      298.63      387.94     39.51 o 
   2  -8   2     1498.42     1615.82    118.68 o 
   3  -8   2       96.31      113.49     30.17 o 
   4  -8   2      475.73      440.24     40.01 o 
   5  -8   2      652.73      593.97    114.76 o 
   6  -8   2     1523.28     1667.81     72.18 o 
   7  -8   2      381.01      364.89     55.04 o 
   8  -8   2      176.22      108.18     88.46 o 
   9  -8   2      908.21     1148.88     92.34 o 
  10  -8   2      208.85      309.99     74.03 o 
  11  -8   2        0.28      -11.57     51.11 o 
  12  -8   2       60.82       90.89    136.87 o 
 -11  -7   2      117.97        3.54     59.57 o 
 -10  -7   2        1.41       -2.81     33.84 o 
  -9  -7   2      292.04      235.56     44.35 o 
  -8  -7   2     1090.32     1135.63     33.96 o 
  -7  -7   2       10.91       25.26     15.36 o 
  -6  -7   2      110.28      129.67     18.33 o 
  -5  -7   2     1256.24     1358.66     37.13 o 
  -4  -7   2     1506.80     1669.96     32.47 o 
  -3  -7   2      130.84      177.12     20.98 o 
  -2  -7   2      209.98      193.76     35.81 o 
  -1  -7   2     9443.47     9045.12     90.29 o 
   0  -7   2      580.40      700.82     31.99 o 
   1  -7   2     2097.16     2111.49     55.67 o 
   2  -7   2     1633.26     1554.16     44.95 o 
   3  -7   2     2764.01     2685.42     79.78 o 
   4  -7   2        1.80       12.85     43.40 o 
   5  -7   2     1776.56     1829.65     55.42 o 
   6  -7   2     2344.06     2329.50     63.09 o 
   7  -7   2     1006.07     1055.01     74.39 o 
   8  -7   2       39.79        1.43     31.94 o 
   9  -7   2      479.67      451.06     69.30 o 
  10  -7   2     1660.91     1948.68    105.49 o 
  11  -7   2      351.57      275.62    123.66 o 
  12  -7   2        5.65       20.37     33.49 o 
 -12  -6   2      190.99        0.11     43.62 o 
 -11  -6   2      556.53       -0.73     40.42 o 
 -10  -6   2      180.85      147.68    115.23 o 
  -9  -6   2      139.08       92.78     28.58 o 
  -8  -6   2       12.32       20.41     17.50 o 
  -7  -6   2      245.73      255.78     16.07 o 
  -6  -6   2      484.37      488.88     22.98 o 
  -5  -6   2      417.46      446.07     19.09 o 
  -4  -6   2      173.94      232.34     19.63 o 
  -3  -6   2        2.47       28.59     10.84 o 
  -2  -6   2     1123.23     1127.71     27.78 o 
  -1  -6   2     6848.84     6795.66     66.81 o 
   0  -6   2     8903.18     9256.57     99.64 o 
   1  -6   2     1012.98      991.44     47.04 o 
   2  -6   2     3954.64     3926.55     61.21 o 
   3  -6   2     3956.76     3966.44     63.31 o 
   4  -6   2     7236.99     7313.34     95.88 o 
   5  -6   2        1.27       27.35     26.15 o 
   6  -6   2      555.28      542.46     37.75 o 
   7  -6   2     1219.93     1288.50     71.75 o 
   8  -6   2      888.74     1015.93     70.31 o 
   9  -6   2       37.85       36.46     43.29 o 
  10  -6   2      223.11      290.78     60.35 o 
  11  -6   2      413.13      318.30     63.38 o 
  12  -6   2      260.22      241.97     49.52 o 
 -12  -5   2        0.58        0.77     50.01 o 
 -11  -5   2      248.52        1.43     49.35 o 
 -10  -5   2       57.71       45.10     49.44 o 
  -9  -5   2      212.25      211.60     52.35 o 
  -8  -5   2       19.00       26.77     32.17 o 
  -7  -5   2      326.97      327.13     15.97 o 
  -6  -5   2     2477.83     2398.61     50.31 o 
  -5  -5   2     1731.06     1753.42     30.83 o 
  -4  -5   2      451.01      487.38     19.30 o 
  -3  -5   2     2163.41     2117.90     24.83 o 
  -2  -5   2     1988.91     2040.79     42.19 o 
  -1  -5   2      344.83      350.02     17.64 o 
   0  -5   2     3473.00     3576.69     38.68 o 
   1  -5   2     9789.23     9943.03    100.71 o 
   2  -5   2     1329.51     1334.85     38.88 o 
   3  -5   2        6.81       -5.43     16.03 o 
   4  -5   2     3749.81     3816.74     91.08 o 
   5  -5   2     4177.83     4057.57     64.78 o 
   6  -5   2     2268.91     2141.89     71.81 o 
   7  -5   2       17.20        8.59     28.20 o 
   8  -5   2      214.49      247.65     46.93 o 
   9  -5   2      848.55      918.92     63.37 o 
  10  -5   2      480.17      485.46     37.47 o 
  11  -5   2      110.64       97.24     50.86 o 
  12  -5   2      196.61      151.41     42.56 o 
  13  -5   2      159.88       94.54     38.95 o 
 -12  -4   2      275.78        0.22     44.18 o 
 -11  -4   2      169.66       -0.22     39.55 o 
 -10  -4   2      367.42      473.73    126.25 o 
  -9  -4   2      818.87      921.80     67.09 o 
  -8  -4   2      474.69      455.40     45.18 o 
  -7  -4   2      497.53      514.93     13.55 o 
  -6  -4   2     1231.21     1229.74     16.62 o 
  -5  -4   2     2030.80     1935.96     21.90 o 
  -4  -4   2     1596.40     1498.13     27.49 o 
  -3  -4   2     1202.83     1178.47     18.45 o 
  -2  -4   2       31.45       29.25     12.80 o 
  -1  -4   2     4917.97     4664.66     37.69 o 
   0  -4   2     4250.39     4080.92     82.26 o 
   1  -4   2      518.60      493.38     46.02 o 
   2  -4   2     1233.04     1168.61     29.09 o 
   3  -4   2      387.22      379.48     26.67 o 
   4  -4   2       12.37      -17.84     35.69 o 
   5  -4   2     2565.45     2624.77     66.77 o 
   6  -4   2     2685.72     2739.59     97.21 o 
   7  -4   2      296.39      288.11     24.51 o 
   8  -4   2      264.12      327.08     28.85 o 
   9  -4   2      336.84      376.97     29.84 o 
  10  -4   2      650.03      656.69     33.83 o 
  11  -4   2      181.16      169.97     36.09 o 
  12  -4   2        0.17       10.47     25.42 o 
  13  -4   2      260.59      190.25     80.03 o 
 -13  -3   2        4.48       -0.55     76.23 o 
 -12  -3   2      457.94        0.11     42.53 o 
 -11  -3   2      717.11      964.88    100.49 o 
 -10  -3   2        3.95        0.00     47.37 o 
  -9  -3   2       32.73      116.87     54.31 o 
  -8  -3   2     1004.78     1127.34     53.62 o 
  -7  -3   2      108.97      146.73     70.17 o 
  -6  -3   2      157.13      193.96     26.74 o 
  -5  -3   2      811.51      752.04     18.14 o 
  -4  -3   2     1389.70     1339.69     16.19 o 
  -3  -3   2      867.77      797.24     23.77 o 
  -2  -3   2        3.16       10.22      5.51 o 
  -1  -3   2        3.91        6.17     12.94 o 
   0  -3   2    22940.73    22978.50    155.69 o 
   1  -3   2     8626.11     8488.73     76.68 o 
   2  -3   2     1070.89     1024.85     35.41 o 
   3  -3   2     1134.58      981.01     53.93 o 
   4  -3   2      400.29      375.65     44.30 o 
   5  -3   2       91.63       68.85     23.68 o 
   6  -3   2      483.01      480.78     22.98 o 
   7  -3   2      169.04      182.38     25.72 o 
   8  -3   2     1259.53     1329.97     40.98 o 
   9  -3   2        0.01       18.39     21.36 o 
  10  -3   2     1626.27     1604.45     65.75 o 
  11  -3   2     1057.74     1125.62     50.03 o 
  12  -3   2       94.94       61.92     31.49 o 
  13  -3   2       84.37       45.34     27.05 o 
 -13  -2   2        4.04        0.33     70.94 o 
 -12  -2   2        0.45       20.49     57.06 o 
 -11  -2   2      596.62      562.68     85.39 o 
 -10  -2   2      727.68      870.48    126.27 o 
  -9  -2   2      742.11      755.47     74.71 o 
  -8  -2   2     1604.16     1765.27     83.57 o 
  -7  -2   2     1979.95     2153.83    110.06 o 
  -6  -2   2     1861.58     1797.12     64.85 o 
  -5  -2   2     1157.90     1191.52     33.90 o 
  -4  -2   2     1801.78     1645.57     40.09 o 
  -3  -2   2     1819.62     1684.25     70.76 o 
  -2  -2   2       98.10      113.68     10.07 o 
  -1  -2   2     1093.35     1038.55     21.68 o 
   0  -2   2     1483.43     1493.45     45.97 o 
   3  -2   2     1775.14     1662.52     34.22 o 
   4  -2   2     9896.08     9920.33     95.36 o 
   5  -2   2    14394.98    14340.33    109.46 o 
   6  -2   2     1170.27     1183.39     30.00 o 
   7  -2   2     4671.87     4679.48     77.33 o 
   8  -2   2     3902.43     3946.58     60.06 o 
   9  -2   2      339.41      384.23     26.87 o 
  10  -2   2      287.73      257.51     25.37 o 
  11  -2   2     1566.23     1548.36     51.74 o 
  12  -2   2      872.08      840.93     44.11 o 
  13  -2   2      353.00      171.64     93.92 o 
 -13  -1   2      207.75      428.96     95.62 o 
 -12  -1   2      319.39      451.02     88.02 o 
 -11  -1   2       32.24       28.65      7.74 o 
 -10  -1   2      453.65      458.77     15.38 o 
  -9  -1   2      801.09      830.79     39.54 o 
  -8  -1   2      123.50      114.65     11.39 o 
  -7  -1   2      740.66      789.01     13.85 o 
  -6  -1   2      547.95      548.83     10.11 o 
  -5  -1   2     1609.99     1477.97     13.85 o 
  -4  -1   2       48.53       57.35     19.99 o 
  -3  -1   2      314.28      246.74      8.65 o 
  -2  -1   2     3400.73     3426.09     20.52 o 
  -1  -1   2    11970.19    11632.43     81.08 o 
   1  -1   2    18929.35    18897.75    103.18 o 
   2  -1   2     9447.69     9102.29     78.90 o 
   3  -1   2     7277.42     7310.80     58.41 o 
   4  -1   2     9461.58     9545.67     71.14 o 
   5  -1   2    10278.53    10581.87     99.07 o 
   6  -1   2     1449.11     1370.15     35.40 o 
   7  -1   2        0.90        8.06     14.43 o 
   8  -1   2      960.00      965.83     34.20 o 
   9  -1   2     1388.83     1413.07     34.25 o 
  10  -1   2      981.33     1063.77     37.68 o 
  11  -1   2        9.62       14.56     21.50 o 
  12  -1   2       51.74       26.54     29.54 o 
  13  -1   2      206.32       98.87     59.63 o 
 -13   0   2      289.78      342.39     90.44 o 
 -12   0   2      202.58      175.38     20.38 o 
 -11   0   2       13.62       15.37     14.86 o 
 -10   0   2       99.80       60.63     16.20 o 
  -9   0   2     1345.87     1420.59     22.57 o 
  -8   0   2     1846.40     1972.58     31.21 o 
  -7   0   2      941.66      961.13     30.95 o 
  -6   0   2      666.17      686.39     22.42 o 
  -5   0   2     9760.61     9363.11     66.92 o 
  -4   0   2     8324.81     8312.22     63.84 o 
  -3   0   2    10481.53    10605.88     83.95 o 
  -2   0   2    28501.08    29093.60    206.85 o 
  -1   0   2     7816.64     7852.10     68.46 o 
   0   0   2      905.89      931.42     17.33 o 
   1   0   2       85.39       89.01     17.90 o 
   2   0   2       42.38       45.88      9.16 o 
   3   0   2      408.96      374.41     12.90 o 
   4   0   2      990.94      944.27     18.65 o 
   5   0   2     2316.95     2361.15     25.54 o 
   6   0   2      235.00      191.50     15.35 o 
   7   0   2     2604.96     2727.60     54.63 o 
   8   0   2       60.61      129.27     74.63 o 
   9   0   2      306.42      397.54     39.38 o 
  10   0   2      632.26      675.21     36.02 o 
  11   0   2     1129.47     1161.20     52.96 o 
  12   0   2       65.88       71.62     33.61 o 
  13   0   2       74.74       85.63     30.36 o 
 -13   1   2        1.18       -8.92     53.75 o 
 -12   1   2       49.00       38.15     22.81 o 
 -11   1   2      761.17      775.93     28.87 o 
 -10   1   2     1316.49     1403.25     32.63 o 
  -9   1   2      463.06      469.25    104.45 o 
  -8   1   2     1053.11     1045.22     38.44 o 
  -7   1   2     3385.14     3509.12     75.56 o 
  -6   1   2     1166.45     1142.33     21.89 o 
  -5   1   2     1933.50     2030.18     35.03 o 
  -4   1   2     9930.21     9736.53     85.04 o 
  -3   1   2     4678.19     4719.46     48.68 o 
  -2   1   2     1308.42     1323.50     26.10 o 
  -1   1   2       66.90       86.21     14.38 o 
   0   1   2     6845.36     6516.07     60.13 o 
   1   1   2     2866.54     2585.19     88.75 o 
   2   1   2        0.30       -1.18      9.15 o 
   3   1   2     2539.67     2449.35     33.30 o 
   4   1   2     3354.21     3260.42     41.08 o 
   5   1   2       96.28       94.67     11.90 o 
   6   1   2      282.89      296.54     16.71 o 
   7   1   2     1553.69     1632.24     27.09 o 
   8   1   2      383.98      458.25     29.64 o 
   9   1   2       15.38       23.73     17.76 o 
  10   1   2      271.24      308.76     91.60 o 
  11   1   2      383.68      407.84     34.89 o 
  12   1   2       94.18      107.87     34.68 o 
  13   1   2      120.35      179.34     81.30 o 
 -13   2   2      309.74      208.07     92.64 o 
 -12   2   2       10.57       22.21     20.33 o 
 -11   2   2        7.33       18.32     19.43 o 
 -10   2   2     1028.39     1028.48     51.95 o 
  -9   2   2      391.14      395.78     29.30 o 
  -8   2   2        1.16      -10.13     20.27 o 
  -7   2   2     1837.22     1912.68     35.91 o 
  -6   2   2     1599.30     1573.90     73.00 o 
  -5   2   2        3.22       40.98     19.20 o 
  -4   2   2     1030.44     1037.54     27.33 o 
  -3   2   2      506.25      460.85     22.15 o 
  -2   2   2     4775.92     4612.38     55.84 o 
  -1   2   2      820.70      826.39     46.54 o 
   0   2   2     3158.82     3030.76     44.75 o 
   1   2   2      427.22      382.36     21.83 o 
   2   2   2      377.76      322.85     16.89 o 
   3   2   2     1392.68     1439.60     29.82 o 
   4   2   2     1844.45     1803.05     54.53 o 
   5   2   2      912.68      853.39     32.41 o 
   6   2   2     1627.49     1608.43     31.44 o 
   7   2   2      251.04      233.06     23.35 o 
   8   2   2      118.07      141.44     17.54 o 
   9   2   2      542.44      584.63     30.65 o 
  10   2   2      452.08      532.07     43.66 o 
  11   2   2        6.34       13.76     26.27 o 
  12   2   2      403.51      366.31     46.53 o 
 -13   3   2      323.90      128.51    144.80 o 
 -12   3   2      211.34      125.25     71.95 o 
 -11   3   2       39.35      101.47     32.61 o 
 -10   3   2      719.47      753.30     52.01 o 
  -9   3   2      735.40      694.42     69.42 o 
  -8   3   2      814.60      817.31     47.00 o 
  -7   3   2       60.74       90.32     23.53 o 
  -6   3   2      934.91      884.16     34.05 o 
  -5   3   2    11702.31    11551.84    115.30 o 
  -4   3   2      286.63      262.19     23.41 o 
  -3   3   2     1112.62     1066.56     32.04 o 
  -2   3   2      600.98      528.60     23.19 o 
  -1   3   2     6044.11     5894.92    178.49 o 
   0   3   2     2313.21     2356.71     57.64 o 
   1   3   2      152.56      144.49     17.29 o 
   2   3   2     4027.38     3782.87    161.34 o 
   3   3   2     2555.30     2489.98     35.79 o 
   4   3   2      646.74      700.10     27.66 o 
   5   3   2     1207.88     1219.61     52.86 o 
   6   3   2     6353.81     6438.50     86.06 o 
   7   3   2     1439.26     1532.86     56.39 o 
   8   3   2      163.27      187.76     20.20 o 
   9   3   2     1388.29     1511.76     40.09 o 
  10   3   2      820.33      920.13     47.66 o 
  11   3   2       18.01       13.68     31.47 o 
  12   3   2        0.03       30.47     51.55 o 
 -13   4   2       65.28       25.67     30.40 o 
 -12   4   2      115.87       88.05     75.24 o 
 -11   4   2      264.13      303.32     58.99 o 
 -10   4   2        0.35       31.39     33.71 o 
  -9   4   2      245.81      170.06     51.67 o 
  -8   4   2     1396.88     1529.43     65.67 o 
  -7   4   2     1237.70     1225.66     40.22 o 
  -6   4   2       32.01       38.41     19.55 o 
  -5   4   2      547.39      545.37     33.69 o 
  -4   4   2     4409.08     4389.79     95.26 o 
  -3   4   2     2664.43     2628.13     53.10 o 
  -2   4   2       24.35       36.73     19.78 o 
  -1   4   2     2766.31     2582.47     50.38 o 
   0   4   2     6828.92     6464.15     75.14 o 
   1   4   2     2555.39     2558.43     59.13 o 
   2   4   2       17.88        3.45     12.05 o 
   3   4   2     5764.43     5926.80     64.54 o 
   4   4   2     2221.02     2185.81     39.94 o 
   5   4   2        7.65       24.07     14.39 o 
   6   4   2      714.75      734.23     33.18 o 
   7   4   2      549.48      589.49     35.58 o 
   8   4   2       56.95       35.87     30.67 o 
   9   4   2        1.71       -9.24     18.49 o 
  10   4   2      252.54      244.49     28.14 o 
  11   4   2      188.23      122.92     63.06 o 
  12   4   2      114.80       49.30     65.49 o 
 -12   5   2       21.89      116.16    120.29 o 
 -11   5   2      763.13      621.00    102.69 o 
 -10   5   2      605.76      692.78     46.38 o 
  -9   5   2      479.34      533.42     40.90 o 
  -8   5   2      700.16      681.21     41.36 o 
  -7   5   2     2188.11     2281.98     70.63 o 
  -6   5   2     4310.61     4326.26     82.52 o 
  -5   5   2      556.23      585.76     39.47 o 
  -4   5   2      860.81      791.56     35.22 o 
  -3   5   2     8033.51     7769.84    117.41 o 
  -2   5   2     5113.74     5068.65     72.35 o 
  -1   5   2      157.98      151.34     22.86 o 
   0   5   2     3194.99     3119.36     66.08 o 
   1   5   2     4616.34     4447.46     73.02 o 
   2   5   2      446.71      418.07     32.00 o 
   3   5   2      277.15      326.47     22.63 o 
   4   5   2     1082.02      990.26     41.92 o 
   5   5   2     1660.23     1770.09     90.25 o 
   6   5   2      475.66      500.97     31.77 o 
   7   5   2      127.75      140.87     23.63 o 
   8   5   2      661.92      607.13     43.55 o 
   9   5   2      687.61      769.31     45.69 o 
  10   5   2       73.52       42.89     22.52 o 
  11   5   2       90.56       24.80     26.26 o 
 -12   6   2      135.96       11.13     44.28 o 
 -11   6   2       72.14       35.03     74.46 o 
 -10   6   2      386.71      456.59     72.02 o 
  -9   6   2      997.70     1006.68     79.58 o 
  -8   6   2      130.85      156.65     53.90 o 
  -7   6   2      122.92       83.59     88.95 o 
  -6   6   2     2892.73     2946.46     77.36 o 
  -5   6   2     1392.00     1429.31     49.15 o 
  -4   6   2       58.84       25.12     23.06 o 
  -3   6   2     3824.60     3776.21    109.69 o 
  -2   6   2     2306.40     2120.95    107.11 o 
  -1   6   2      530.27      488.72     33.14 o 
   0   6   2      265.10      244.70     43.57 o 
   1   6   2     1051.77     1025.27     45.92 o 
   2   6   2     2282.87     2241.75     44.10 o 
   3   6   2      684.54      750.94     41.46 o 
   4   6   2       13.75       23.10     22.92 o 
   5   6   2     2264.74     2310.33     51.02 o 
   6   6   2      586.51      563.47     88.20 o 
   7   6   2        4.46       16.22     25.27 o 
   8   6   2       10.33       28.95     33.83 o 
   9   6   2      477.72      408.36     56.75 o 
  10   6   2      131.04       78.03     30.08 o 
 -12   7   2      260.31      177.25     71.05 o 
 -11   7   2      204.49      161.62     47.01 o 
 -10   7   2        0.56      -17.00     34.00 o 
  -9   7   2      506.09      540.21     51.60 o 
  -8   7   2      745.43      870.91     62.97 o 
  -7   7   2      309.47      316.13     42.68 o 
  -6   7   2      139.19      126.29     34.66 o 
  -5   7   2      212.00      239.93     51.12 o 
  -4   7   2     1557.12     1596.96     81.98 o 
  -3   7   2       89.43      131.64     32.29 o 
  -2   7   2       75.02       86.09     44.45 o 
  -1   7   2     1756.97     1744.08     70.13 o 
   0   7   2      966.94      983.04     44.30 o 
   1   7   2        3.07       -6.50     20.41 o 
   2   7   2      177.41      253.84     31.79 o 
   3   7   2      245.88      229.96     28.29 o 
   4   7   2      518.53      582.98     72.41 o 
   5   7   2      161.96      168.95     51.53 o 
   6   7   2      392.44      380.42     33.78 o 
   7   7   2      337.05      282.88     36.47 o 
   8   7   2       31.30       31.46     25.38 o 
   9   7   2        8.79       21.30     29.03 o 
  10   7   2      216.82      146.77     57.45 o 
 -11   8   2      157.16      170.17     56.51 o 
 -10   8   2       75.70       39.08     40.15 o 
  -9   8   2        7.40       12.55     32.83 o 
  -8   8   2      257.75      211.06     45.64 o 
  -7   8   2      218.80      250.95     45.61 o 
  -6   8   2      275.94      255.75     43.46 o 
  -5   8   2       69.53      127.66     59.07 o 
  -4   8   2     1571.55     1660.84    100.20 o 
  -3   8   2      868.03      847.36     51.11 o 
  -2   8   2       32.83       60.10     45.60 o 
  -1   8   2      694.64      682.79     55.39 o 
   0   8   2      957.48      852.64     87.83 o 
   1   8   2     2337.57     2413.92     66.79 o 
   2   8   2        0.82       -3.94     31.64 o 
   3   8   2      855.17      886.92     46.35 o 
   4   8   2      865.76      902.81     42.63 o 
   5   8   2      852.38      976.93     44.72 o 
   6   8   2       55.72       40.16     36.60 o 
   7   8   2      140.58      176.48     33.90 o 
   8   8   2      496.69      415.72    128.48 o 
   9   8   2      226.66      162.33     71.86 o 
 -10   9   2       22.15       83.18     75.90 o 
  -9   9   2       20.68      100.34     67.03 o 
  -8   9   2       52.14       14.60     45.88 o 
  -7   9   2      509.27      503.51    104.17 o 
  -6   9   2      959.62     1043.30     76.71 o 
  -5   9   2      216.04      228.32     60.26 o 
  -4   9   2      449.66      388.26     49.64 o 
  -3   9   2     1484.83     1409.96     75.38 o 
  -2   9   2     3621.29     3537.54     87.03 o 
  -1   9   2      856.89      934.05     65.29 o 
   0   9   2      716.75      872.82     63.53 o 
   1   9   2      210.47      240.26     49.93 o 
   2   9   2     1453.02     1540.16     96.39 o 
   3   9   2      881.83      881.58     48.52 o 
   4   9   2        0.34       -2.50     21.60 o 
   5   9   2      470.88      521.74     50.20 o 
   6   9   2      417.94      407.84     53.60 o 
   7   9   2       16.45       10.43     36.72 o 
   8   9   2       22.52       35.20     34.34 o 
  -9  10   2      925.24      966.39     78.62 o 
  -8  10   2      294.91      239.40    199.23 o 
  -7  10   2       20.06      -21.07     42.13 o 
  -6  10   2       75.64       74.55     53.00 o 
  -5  10   2     1721.41     1758.17    110.67 o 
  -4  10   2      706.81      738.69     94.11 o 
  -3  10   2       39.99       12.45     32.59 o 
  -2  10   2      107.45      183.09     54.10 o 
  -1  10   2     1303.09     1272.62     65.70 o 
   0  10   2     1694.29     1650.87    103.85 o 
   1  10   2       18.86       60.30     32.09 o 
   2  10   2      495.37      525.55     50.49 o 
   3  10   2      152.14      171.96     50.16 o 
   4  10   2      157.23      212.06     46.82 o 
   5  10   2        0.69       46.56     39.29 o 
   6  10   2      137.41      174.09     54.95 o 
   7  10   2       91.51      110.74     60.25 o 
  -8  11   2      306.17      303.01    221.48 o 
  -7  11   2      141.25        9.60     48.04 o 
  -6  11   2      178.54      101.22    100.85 o 
  -5  11   2      128.62       77.46     61.85 o 
  -4  11   2      547.29      513.40    325.13 o 
  -3  11   2      384.55      323.58     65.44 o 
  -2  11   2       32.85       17.90     40.81 o 
  -1  11   2      503.73      606.98     61.65 o 
   0  11   2      349.20      315.25     54.80 o 
   1  11   2       96.70       79.24     41.29 o 
   2  11   2       60.19      107.78     44.63 o 
   3  11   2      305.13      375.60     49.21 o 
   4  11   2       81.51       77.81     44.40 o 
   5  11   2       84.70       77.57     47.16 o 
  -6  12   2      167.30       55.72     75.29 o 
  -5  12   2       91.32       20.68     53.27 o 
  -4  12   2      107.02      213.64     58.17 o 
  -3  12   2      371.92      410.39     73.90 o 
  -2  12   2       49.21       -7.77     89.56 o 
  -1  12   2       52.84       62.79     55.22 o 
   0  12   2       23.64      -15.64     38.89 o 
   1  12   2      212.22      208.05     47.02 o 
   2  12   2       57.23      152.08     52.19 o 
   3  12   2       39.57       50.84     41.05 o 
  -3  13   2       35.32      -20.87     44.61 o 
  -2  13   2      292.40      216.01    185.74 o 
  -1  13   2      167.23       50.44    148.55 o 
   0  13   2        1.98       -9.21     35.81 o 
  -3 -14   3      268.83      252.42     47.19 o 
  -2 -14   3        1.79       69.34     39.27 o 
  -1 -14   3      133.08      213.30     59.04 o 
   0 -14   3      177.17      200.48     49.73 o 
   1 -14   3      191.84       84.09    100.91 o 
   2 -14   3       90.84       55.84     40.95 o 
   3 -14   3      143.65       80.49     70.69 o 
   4 -14   3       96.56       93.84    118.69 o 
   5 -14   3      168.43      115.09    119.52 o 
  -5 -13   3      130.00      173.34     43.95 o 
  -4 -13   3        3.13       -3.81     67.57 o 
  -3 -13   3      139.35      149.76     43.97 o 
  -2 -13   3      227.44      288.87     43.36 o 
  -1 -13   3       39.15       77.62     39.02 o 
   0 -13   3      215.50      113.40     42.05 o 
   1 -13   3      212.02      104.41     52.45 o 
   2 -13   3      378.91      148.70    100.75 o 
   3 -13   3       13.41       93.02     69.34 o 
   4 -13   3      357.54      259.76    187.89 o 
   5 -13   3      235.94      183.83    142.60 o 
   6 -13   3       28.39        7.66     39.60 o 
   7 -13   3        0.00       10.75     43.39 o 
  -7 -12   3        0.00      -11.00     30.07 o 
  -6 -12   3      266.49      213.57     83.28 o 
  -5 -12   3      301.27      323.81     62.57 o 
  -4 -12   3      218.46      189.71     45.68 o 
  -3 -12   3       48.24       19.45     30.53 o 
  -2 -12   3     1149.95     1179.12     58.12 o 
  -1 -12   3      890.67      874.00     54.39 o 
   0 -12   3        0.30        9.94     27.75 o 
   1 -12   3        6.76       40.25     32.96 o 
   2 -12   3      991.96      968.83    112.28 o 
   3 -12   3      274.64      196.23     56.57 o 
   4 -12   3      101.86      100.86     52.85 o 
   5 -12   3       14.71       10.78     59.59 o 
   6 -12   3      730.54        5.29     57.41 o 
   7 -12   3      506.10       21.15     65.77 o 
  -8 -11   3      239.22      202.69    161.92 o 
  -7 -11   3      265.86      157.41     67.67 o 
  -6 -11   3        4.46       19.13     27.23 o 
  -5 -11   3      377.67      342.11     44.53 o 
  -4 -11   3      386.12      438.82     39.42 o 
  -3 -11   3      766.53      862.84     56.63 o 
  -2 -11   3       86.42       98.04     37.99 o 
  -1 -11   3     1826.53     1768.96     58.59 o 
   0 -11   3      465.93      571.57     63.31 o 
   1 -11   3      996.91     1119.05     50.87 o 
   2 -11   3       56.02       64.38     43.26 o 
   3 -11   3      751.84      936.91    163.30 o 
   4 -11   3      435.30      502.85     67.26 o 
   5 -11   3        3.95       72.92     42.06 o 
   6 -11   3       93.13      120.34     54.75 o 
   7 -11   3      235.42      224.86     55.35 o 
   8 -11   3      176.89      176.70     77.22 o 
   9 -11   3       12.77      -36.24     72.48 o 
  10 -11   3      249.00      207.65     88.24 o 
  -9 -10   3        5.84       71.71    123.70 o 
  -8 -10   3       28.94       39.93     24.13 o 
  -7 -10   3      241.31      307.87    123.35 o 
  -6 -10   3      810.65      890.11     57.32 o 
  -5 -10   3       93.15       91.77     26.25 o 
  -4 -10   3      289.48      251.75     39.27 o 
  -3 -10   3      536.85      598.29     35.60 o 
  -2 -10   3     1508.09     1503.90     55.53 o 
  -1 -10   3      119.73       88.88     28.38 o 
   0 -10   3      216.11      292.97     30.69 o 
   1 -10   3     1577.19     1667.81     54.88 o 
   2 -10   3      164.65      128.81     45.06 o 
   3 -10   3       11.67      -16.08     32.16 o 
   4 -10   3      966.86     1152.49    125.85 o 
   5 -10   3      317.17      357.23     60.10 o 
   6 -10   3      123.13      136.38     63.12 o 
   7 -10   3       90.50       71.15     42.33 o 
   8 -10   3      382.40      543.46     86.15 o 
   9 -10   3      238.75      279.26     81.30 o 
  10 -10   3        2.90       41.64     66.53 o 
 -10  -9   3      126.52       -0.20     37.59 o 
  -9  -9   3      164.03       95.81     26.75 o 
  -8  -9   3       37.44       17.89     21.15 o 
  -7  -9   3       65.19       81.98     24.00 o 
  -6  -9   3      628.16      698.00     31.69 o 
  -5  -9   3      104.41      114.55     22.06 o 
  -4  -9   3      235.49      240.02     25.29 o 
  -3  -9   3       12.24       -1.46     19.26 o 
  -2  -9   3     1636.48     1689.40     46.28 o 
  -1  -9   3     2083.85     2052.12     56.57 o 
   0  -9   3        5.65       24.27     20.78 o 
   1  -9   3     1016.44     1087.88     36.81 o 
   2  -9   3      611.47      628.88     43.93 o 
   3  -9   3     1596.77     1659.97     59.01 o 
   4  -9   3      281.26      301.45     50.00 o 
   5  -9   3      835.13     1020.03    110.09 o 
   6  -9   3      711.94      799.10     56.79 o 
   7  -9   3       69.06       97.05     57.83 o 
   8  -9   3        9.13       18.62     50.34 o 
   9  -9   3      220.74      151.91    108.29 o 
  10  -9   3      324.23      202.92    118.76 o 
  11  -9   3       40.71      -18.19     36.37 o 
 -11  -8   3       66.27       -7.10     66.75 o 
 -10  -8   3        0.01        0.76     38.85 o 
  -9  -8   3      155.24       68.74     41.96 o 
  -8  -8   3      414.28      459.76     48.31 o 
  -7  -8   3      189.63      218.93     24.98 o 
  -6  -8   3      151.49      131.46     17.38 o 
  -5  -8   3     1357.76     1453.45     31.48 o 
  -4  -8   3     1467.65     1634.12     35.69 o 
  -3  -8   3      170.87      212.60     21.46 o 
  -2  -8   3       67.87       92.48     19.15 o 
  -1  -8   3     2101.38     2100.54     57.55 o 
   0  -8   3     3099.07     3231.09     59.36 o 
   1  -8   3       93.46       81.65     51.73 o 
   2  -8   3       38.52        2.12     18.90 o 
   3  -8   3      616.62      615.24     48.05 o 
   4  -8   3      619.44      671.36     44.76 o 
   5  -8   3       14.25      -24.84     49.68 o 
   6  -8   3      308.42      263.23     49.13 o 
   7  -8   3      282.06      288.53     98.16 o 
   8  -8   3      171.20      194.65     96.50 o 
   9  -8   3       14.10       -8.15     68.40 o 
  10  -8   3      796.28      973.61     96.19 o 
  11  -8   3      245.86      223.52    175.49 o 
  12  -8   3       12.43       69.66     46.43 o 
 -11  -7   3      504.44       -9.23     43.88 o 
 -10  -7   3      192.59      -16.22     49.79 o 
  -9  -7   3       15.16      -19.54     45.12 o 
  -8  -7   3      616.17      674.94     48.00 o 
  -7  -7   3     1256.39     1300.50     56.33 o 
  -6  -7   3      526.21      662.90     40.30 o 
  -5  -7   3        8.81       46.91     12.85 o 
  -4  -7   3      514.47      521.10     22.25 o 
  -3  -7   3      109.81       83.01     21.78 o 
  -2  -7   3     2201.59     2266.04     42.73 o 
  -1  -7   3     2027.51     2215.93     36.41 o 
   0  -7   3     1790.58     1870.85     33.87 o 
   1  -7   3      723.87      646.93     32.18 o 
   2  -7   3      589.02      617.15     33.90 o 
   3  -7   3      183.60      165.04     27.96 o 
   4  -7   3     1685.29     1731.82     74.50 o 
   5  -7   3      508.12      566.92     53.71 o 
   6  -7   3       25.51      -31.39     62.79 o 
   7  -7   3     1061.40     1174.62    115.17 o 
   8  -7   3      959.58      781.32    113.18 o 
   9  -7   3       18.98       54.31     50.78 o 
  10  -7   3      117.14       67.82     41.42 o 
  11  -7   3      344.20      280.29    108.09 o 
  12  -7   3      373.67      299.03    107.02 o 
 -12  -6   3       53.74        0.11     47.04 o 
 -11  -6   3       56.99        0.11     43.07 o 
 -10  -6   3      182.09      176.98    146.73 o 
  -9  -6   3      601.15      649.64     69.11 o 
  -8  -6   3      312.68      341.97     74.46 o 
  -7  -6   3        2.79       -0.85     12.39 o 
  -6  -6   3      853.03      935.05     27.21 o 
  -5  -6   3     1980.82     2109.71     33.87 o 
  -4  -6   3       43.44       72.53     17.17 o 
  -3  -6   3     2765.43     2720.11     34.91 o 
  -2  -6   3     1931.94     1813.81     42.10 o 
  -1  -6   3     2666.41     2702.50     37.99 o 
   0  -6   3       59.92       82.33     14.98 o 
   1  -6   3     2335.36     2255.63     51.76 o 
   2  -6   3     3897.95     3691.46     58.48 o 
   3  -6   3      336.59      386.62     33.82 o 
   4  -6   3     1902.64     2026.30     56.30 o 
   5  -6   3     4444.96     4448.71    138.07 o 
   6  -6   3      750.53      693.48     86.51 o 
   7  -6   3       63.67       54.09     62.02 o 
   8  -6   3      519.78      530.51     62.36 o 
   9  -6   3     1535.09     1435.47     84.38 o 
  10  -6   3      586.71      565.89     42.67 o 
  11  -6   3        8.92      -15.96     31.93 o 
  12  -6   3      278.18      201.25     76.29 o 
 -12  -5   3      362.91       -0.11     46.16 o 
 -11  -5   3      141.90       -0.55     44.61 o 
 -10  -5   3       58.40       56.95     61.91 o 
  -9  -5   3     1028.36     1230.56     76.18 o 
  -8  -5   3     1268.64     1343.07     73.35 o 
  -7  -5   3       47.15       70.86     37.21 o 
  -6  -5   3     1325.84     1314.66     55.95 o 
  -5  -5   3     3624.58     3724.02     37.69 o 
  -4  -5   3       43.55       48.29     10.94 o 
  -3  -5   3      164.39      196.85     14.69 o 
  -2  -5   3       87.49       62.90      9.52 o 
  -1  -5   3    13494.82    13494.97    101.40 o 
   0  -5   3      762.78      753.71     27.68 o 
   1  -5   3      530.64      461.24     57.03 o 
   2  -5   3     1975.88     1884.29     44.42 o 
   3  -5   3     3559.73     3424.19     76.89 o 
   4  -5   3      487.89      488.26     40.66 o 
   5  -5   3     1424.71     1321.76     56.45 o 
   6  -5   3      693.99      634.30     49.92 o 
   7  -5   3     1833.16     1837.00     62.35 o 
   8  -5   3       36.38       69.19     23.15 o 
   9  -5   3      621.90      632.33     32.26 o 
  10  -5   3      591.15      606.20     38.23 o 
  11  -5   3       26.09       19.02     31.22 o 
  12  -5   3       30.80       15.48     39.06 o 
  13  -5   3      122.92       43.80     41.90 o 
 -12  -4   3      293.55        0.00     40.87 o 
 -11  -4   3      332.91        0.33     42.30 o 
 -10  -4   3      590.67      670.11     89.03 o 
  -9  -4   3      785.36      939.71    128.59 o 
  -8  -4   3     1010.69     1097.14     54.81 o 
  -7  -4   3     1533.35     1641.96     65.93 o 
  -6  -4   3     1308.24     1223.34    106.66 o 
  -5  -4   3       42.45       49.12     14.87 o 
  -4  -4   3     2087.93     2016.41     44.71 o 
  -3  -4   3     2085.74     2177.21     26.06 o 
  -2  -4   3     1051.43     1000.72     27.38 o 
  -1  -4   3       21.71       16.58      7.06 o 
   0  -4   3     1343.01     1312.88     38.69 o 
   1  -4   3      232.47      251.35     41.92 o 
   2  -4   3      469.50      515.21     50.36 o 
   3  -4   3      873.77      746.99     58.10 o 
   4  -4   3     5725.26     5728.58    124.61 o 
   5  -4   3       69.83       81.19     44.17 o 
   6  -4   3      255.39      267.95     25.95 o 
   7  -4   3      126.56      158.33     39.03 o 
   8  -4   3       67.23       95.91     30.25 o 
   9  -4   3      539.58      529.26     33.35 o 
  10  -4   3        1.42       -7.51     19.94 o 
  11  -4   3      662.36      717.32     76.68 o 
  12  -4   3      100.77       68.90     37.16 o 
  13  -4   3        0.91        6.48     30.81 o 
 -13  -3   3       64.46        0.00     43.07 o 
 -12  -3   3       35.64      183.74    125.46 o 
 -11  -3   3      171.51      199.61     73.26 o 
 -10  -3   3      958.56     1047.10     91.79 o 
  -9  -3   3      116.48      177.02     92.53 o 
  -8  -3   3       19.16       54.86     44.72 o 
  -7  -3   3     3456.88     3730.22    106.95 o 
  -6  -3   3     3082.39     3272.46     91.39 o 
  -5  -3   3       28.89       66.06     24.17 o 
  -4  -3   3     1365.06     1414.10     39.39 o 
  -3  -3   3     2932.45     2822.42     26.28 o 
  -2  -3   3     1705.71     1599.55     21.87 o 
  -1  -3   3      112.87      109.19      9.82 o 
   0  -3   3     3171.31     2973.75     32.66 o 
   1  -3   3       20.75       21.04      7.16 o 
   4  -3   3      434.04      349.05    199.89 o 
   5  -3   3      287.99      249.44     17.19 o 
   6  -3   3     5251.16     5262.88    110.45 o 
   7  -3   3      477.33      463.27     25.47 o 
   8  -3   3     1679.28     1697.33     45.59 o 
   9  -3   3      242.26      269.90     28.08 o 
  10  -3   3       41.72       25.11     30.73 o 
  11  -3   3      368.04      307.49     31.33 o 
  12  -3   3      165.80      132.87     60.10 o 
  13  -3   3      117.40       62.46     32.40 o 
 -13  -2   3      316.56      344.93     94.74 o 
 -12  -2   3      240.87      351.53    136.16 o 
 -11  -2   3      177.78      208.09     72.15 o 
 -10  -2   3      727.05      718.20    125.83 o 
  -9  -2   3      241.01      322.23     61.47 o 
  -8  -2   3      597.66      618.81     64.57 o 
  -7  -2   3      217.65      187.28     66.21 o 
  -6  -2   3      700.97      764.16     49.92 o 
  -5  -2   3      389.75      383.56     57.85 o 
  -4  -2   3      333.34      327.69     31.62 o 
  -3  -2   3       75.37       81.24     14.05 o 
  -2  -2   3     1889.94     1816.04     22.43 o 
  -1  -2   3     8034.04     7746.83     59.81 o 
   0  -2   3       22.58       19.87      5.85 o 
   1  -2   3     4985.67     5052.05     69.93 o 
   2  -2   3     5296.12     5089.60     63.39 o 
   3  -2   3     7146.76     7052.18    141.74 o 
   4  -2   3      759.47      805.76     57.48 o 
   5  -2   3     1678.32     1638.08     29.92 o 
   6  -2   3       99.56       96.84     26.03 o 
   7  -2   3      218.30      229.03     26.72 o 
   8  -2   3       66.54       83.11     19.43 o 
   9  -2   3      430.89      519.10     35.07 o 
  10  -2   3      405.87      441.77     36.62 o 
  11  -2   3        0.83       22.57     27.85 o 
  12  -2   3       79.14       47.90     30.06 o 
  13  -2   3      184.82      127.63     52.54 o 
 -13  -1   3      129.50      240.47     88.24 o 
 -12  -1   3      235.89      331.59    129.00 o 
 -11  -1   3      592.99      835.71     89.80 o 
 -10  -1   3       32.06       50.56     79.53 o 
  -9  -1   3      117.72      114.34     15.40 o 
  -8  -1   3     1419.78     1376.61     65.01 o 
  -7  -1   3     1956.06     2004.13     19.02 o 
  -6  -1   3      747.17      756.64     30.80 o 
  -5  -1   3     1643.98     1608.78     18.57 o 
  -4  -1   3     5454.63     5421.21     37.95 o 
  -3  -1   3     1574.20     1514.12     32.66 o 
  -2  -1   3     3066.64     2954.05     33.30 o 
  -1  -1   3    14922.76    14407.08    105.10 o 
   0  -1   3    14197.79    13555.77    107.30 o 
   1  -1   3      153.19      183.85     13.32 o 
   2  -1   3      877.80      860.53     17.38 o 
   3  -1   3     4708.49     4594.56     34.88 o 
   4  -1   3     6403.74     6450.32     49.95 o 
   5  -1   3     2633.65     2673.86     36.14 o 
   6  -1   3      800.15      824.68     21.58 o 
   7  -1   3     1535.84     1566.50     38.17 o 
   8  -1   3      306.36      414.22     35.40 o 
   9  -1   3       36.36       62.30     27.02 o 
  10  -1   3      592.13      621.41     38.80 o 
  11  -1   3      430.79      348.44    104.68 o 
  12  -1   3      115.25       52.41     29.03 o 
  13  -1   3       27.02       23.35     26.29 o 
 -13   0   3       64.46       27.43     64.33 o 
 -12   0   3        9.10        3.00     15.26 o 
 -11   0   3      683.18      719.89     21.00 o 
 -10   0   3      338.10      351.91     26.01 o 
  -9   0   3      225.56      212.48     25.34 o 
  -8   0   3     1650.97     1690.44     38.51 o 
  -7   0   3     5193.08     5217.37     68.86 o 
  -6   0   3     3049.46     3113.05     34.54 o 
  -5   0   3      392.93      396.17     16.60 o 
  -4   0   3     2699.17     2777.36     28.46 o 
  -3   0   3     2532.58     2366.24     33.70 o 
  -2   0   3     8906.57     8695.48     71.37 o 
  -1   0   3      339.10      324.90     16.11 o 
   0   0   3     2597.95     2473.13     75.11 o 
   1   0   3     5033.62     4629.34     77.50 o 
   2   0   3       11.23        1.21      6.03 o 
   3   0   3     3181.42     3084.82     37.10 o 
   4   0   3     4898.51     4910.36     42.32 o 
   5   0   3     2101.89     2116.47     31.66 o 
   6   0   3      242.07      253.63     15.14 o 
   7   0   3     1264.89     1343.17     61.84 o 
   8   0   3      839.60      929.60     36.35 o 
   9   0   3      151.98      160.45     79.59 o 
  10   0   3      199.74      210.45     49.97 o 
  11   0   3      179.69      161.46     59.91 o 
  12   0   3      225.41      227.27     31.87 o 
  13   0   3       37.71       50.60     37.70 o 
 -13   1   3      439.30      497.75    148.40 o 
 -12   1   3      212.88      208.54     41.57 o 
 -11   1   3       38.23       42.98     21.09 o 
 -10   1   3      301.14      333.99     29.91 o 
  -9   1   3      875.77      863.81     71.41 o 
  -8   1   3       56.20       82.64     24.48 o 
  -7   1   3      421.85      456.67     27.19 o 
  -6   1   3     2276.57     2273.26     53.67 o 
  -5   1   3     5073.72     5037.75     68.51 o 
  -4   1   3      119.41      111.06     14.38 o 
  -3   1   3    15919.14    15226.31    275.75 o 
  -2   1   3     5484.16     5199.25     65.47 o 
  -1   1   3     5285.13     5162.54    139.26 o 
   0   1   3        0.25       -9.54     29.47 o 
   1   1   3     1380.25     1211.11    101.13 o 
   2   1   3     3824.59     3500.77     44.46 o 
   3   1   3       62.81       54.88     12.39 o 
   4   1   3      443.13      427.93     17.06 o 
   5   1   3      810.60      768.28     39.03 o 
   6   1   3     1575.68     1623.27     28.97 o 
   7   1   3        7.68       18.09     14.79 o 
   8   1   3      237.83      310.68     23.35 o 
   9   1   3     1266.29     1420.39     47.27 o 
  10   1   3      260.98      336.29     53.35 o 
  11   1   3       33.47       39.94     29.39 o 
  12   1   3      207.86      224.62     35.23 o 
 -13   2   3      187.66      271.87    133.62 o 
 -12   2   3      704.22      666.73     53.94 o 
 -11   2   3      114.88      123.34     28.45 o 
 -10   2   3        0.57      -13.50     29.92 o 
  -9   2   3     2217.64     2131.94     60.98 o 
  -8   2   3      830.83      923.51     34.61 o 
  -7   2   3      371.83      372.90     22.36 o 
  -6   2   3     2427.02     2426.56     44.56 o 
  -5   2   3     5081.77     4852.51     57.66 o 
  -4   2   3       27.06        9.44     16.96 o 
  -3   2   3     2113.88     2069.70     86.92 o 
  -2   2   3     7108.58     6862.51    114.34 o 
  -1   2   3     5512.81     5385.39     99.68 o 
   0   2   3     3623.97     3579.69     53.94 o 
   1   2   3       24.86       65.28     15.58 o 
   2   2   3     3819.11     3617.99     74.84 o 
   3   2   3     4373.71     4179.51     44.81 o 
   4   2   3     4091.51     4136.52     45.90 o 
   5   2   3      884.84      936.49     24.83 o 
   6   2   3     1758.12     1756.81     30.25 o 
   7   2   3     1126.84     1163.34     37.12 o 
   8   2   3       33.38       39.25     18.55 o 
   9   2   3     1959.31     1966.45     44.00 o 
  10   2   3      577.97      658.17     49.21 o 
  11   2   3       47.00       61.51     29.38 o 
  12   2   3        7.47       72.07     55.35 o 
 -13   3   3        6.11       37.03     39.76 o 
 -12   3   3      176.51       77.53    108.23 o 
 -11   3   3      157.67       45.83     46.43 o 
 -10   3   3       63.38       39.55     48.25 o 
  -9   3   3       83.71       55.86     22.32 o 
  -8   3   3      646.43      730.17     37.90 o 
  -7   3   3      183.37      226.49     56.24 o 
  -6   3   3       47.90       34.21     26.56 o 
  -5   3   3     1302.11     1326.07     34.26 o 
  -4   3   3     3288.90     3124.27     63.56 o 
  -3   3   3      261.00      243.46     34.10 o 
  -2   3   3        0.40       31.56     31.34 o 
  -1   3   3     7049.55     7151.24     80.15 o 
   0   3   3     2357.86     2378.48     42.19 o 
   1   3   3      402.40      387.40     26.77 o 
   2   3   3      390.91      392.49     36.09 o 
   3   3   3     4374.60     4481.79     62.75 o 
   4   3   3     4697.17     4500.99     56.30 o 
   5   3   3      763.43      818.85     26.86 o 
   6   3   3      176.50      230.41     31.30 o 
   7   3   3      396.32      460.92     83.21 o 
   8   3   3      228.74      219.33     58.77 o 
   9   3   3      233.64      203.31     25.10 o 
  10   3   3       41.32       58.55     22.43 o 
  11   3   3      270.56      317.42     82.45 o 
  12   3   3       22.56       45.66     36.64 o 
 -13   4   3       38.26       32.96     45.99 o 
 -12   4   3        9.17      -15.71     31.42 o 
 -11   4   3       31.63        2.75     45.38 o 
 -10   4   3      194.80      151.43     48.67 o 
  -9   4   3      162.17      196.09     36.25 o 
  -8   4   3       22.13       35.33     22.78 o 
  -7   4   3     1259.28     1265.26     68.84 o 
  -6   4   3     6849.44     6980.40    113.73 o 
  -5   4   3      539.87      533.25     42.15 o 
  -4   4   3     4182.23     4319.44    102.18 o 
  -3   4   3     4025.33     3887.26     68.00 o 
  -2   4   3     5202.08     4853.48     74.21 o 
  -1   4   3     1794.71     1842.32     41.26 o 
   0   4   3      526.92      500.87     64.69 o 
   1   4   3     4393.90     4369.44     70.98 o 
   2   4   3      529.66      568.50     29.10 o 
   3   4   3      294.57      378.40     29.59 o 
   4   4   3      288.31      313.49     62.26 o 
   5   4   3     3190.64     3149.40     58.35 o 
   6   4   3     1369.95     1473.79     48.69 o 
   7   4   3       29.80       20.79     18.26 o 
   8   4   3      588.96      567.13     43.18 o 
   9   4   3     1350.08     1463.18     49.32 o 
  10   4   3       59.53       37.56     26.29 o 
  11   4   3       30.51       12.84     37.07 o 
 -12   5   3      204.48      -15.20     43.07 o 
 -11   5   3        0.69       12.37     28.06 o 
 -10   5   3      256.12      205.79     51.72 o 
  -9   5   3     1421.72     1539.86     65.50 o 
  -8   5   3       61.99       41.55     41.83 o 
  -7   5   3      249.73      248.89     51.06 o 
  -6   5   3      553.41      593.54     38.45 o 
  -5   5   3     2089.58     2053.28     53.18 o 
  -4   5   3      597.05      660.14     52.67 o 
  -3   5   3      236.01      255.82     46.00 o 
  -2   5   3     6972.98     7028.07     92.41 o 
  -1   5   3     2811.93     2642.60     61.84 o 
   0   5   3      206.66      217.98     32.42 o 
   1   5   3       23.16       17.40     23.27 o 
   2   5   3     2670.83     2837.00     64.80 o 
   3   5   3      870.52      895.62     40.63 o 
   4   5   3      283.06      358.26     27.34 o 
   5   5   3     1014.54     1033.90     51.18 o 
   6   5   3     1395.45     1376.76     45.91 o 
   7   5   3       36.24       67.08     24.88 o 
   8   5   3       57.41       25.93     27.20 o 
   9   5   3       98.32       96.85     29.08 o 
  10   5   3      875.34      925.12    106.28 o 
  11   5   3       52.38       92.52     39.67 o 
 -12   6   3      163.27        9.36     45.94 o 
 -11   6   3      274.20      197.44     53.12 o 
 -10   6   3       47.34       45.90     53.65 o 
  -9   6   3      170.51      202.80     61.81 o 
  -8   6   3      449.16      551.34     92.93 o 
  -7   6   3     1808.77     1867.25     73.86 o 
  -6   6   3      298.15      282.70     37.23 o 
  -5   6   3     1516.45     1545.03     54.13 o 
  -4   6   3     1348.18     1424.82     74.43 o 
  -3   6   3      826.52      829.10     50.56 o 
  -2   6   3        4.92        5.14     19.86 o 
  -1   6   3     3510.20     3431.99     96.92 o 
   0   6   3     2507.73     2515.72     58.78 o 
   1   6   3      423.37      450.84     42.64 o 
   2   6   3      586.86      690.49     39.94 o 
   3   6   3     1066.67     1083.25     41.99 o 
   4   6   3      688.46      760.89     47.02 o 
   5   6   3      703.90      835.02     42.66 o 
   6   6   3       15.21       33.90     29.50 o 
   7   6   3      626.48      653.56     38.58 o 
   8   6   3      520.54      420.67     42.38 o 
   9   6   3        4.34       29.60     29.74 o 
  10   6   3      424.20      160.24     84.90 o 
 -11   7   3      295.19      282.28     87.36 o 
 -10   7   3      653.28      755.46     59.83 o 
  -9   7   3       33.69       18.59     32.83 o 
  -8   7   3      452.39      519.06     49.46 o 
  -7   7   3      372.45      388.74     45.96 o 
  -6   7   3     1797.83     1909.26     76.29 o 
  -5   7   3        2.33       -1.39     34.30 o 
  -4   7   3      204.29      202.49     37.57 o 
  -3   7   3      644.39      767.59     46.51 o 
  -2   7   3      629.98      567.54     63.58 o 
  -1   7   3       47.65       29.70     42.45 o 
   0   7   3      961.57     1013.62     83.43 o 
   1   7   3      357.72      457.43     47.91 o 
   2   7   3        1.34       37.27     23.70 o 
   3   7   3      272.01      271.78     34.77 o 
   4   7   3     2607.34     2659.55     66.39 o 
   5   7   3     1545.40     1652.93     51.36 o 
   6   7   3      110.38       92.80     33.12 o 
   7   7   3      738.04      862.62     52.70 o 
   8   7   3      133.31       79.42     32.17 o 
   9   7   3      443.73      245.50    102.35 o 
 -11   8   3        1.67       11.12     37.76 o 
 -10   8   3       11.54        3.65     32.46 o 
  -9   8   3       39.49       64.86     42.61 o 
  -8   8   3       25.52       35.65     37.42 o 
  -7   8   3       53.01       59.11     53.42 o 
  -6   8   3       14.58        8.54     45.45 o 
  -5   8   3      109.72      108.40     38.86 o 
  -4   8   3       71.09       68.61     36.02 o 
  -3   8   3      789.67      763.75     79.67 o 
  -2   8   3      949.82     1025.57     55.21 o 
  -1   8   3      290.58      362.50     52.72 o 
   0   8   3      501.03      529.42     54.21 o 
   1   8   3     3410.42     3469.78    101.45 o 
   2   8   3     1353.29     1402.41     80.01 o 
   3   8   3      361.27      349.23     42.59 o 
   4   8   3       75.44      126.42     37.72 o 
   5   8   3      370.36      497.00     42.05 o 
   6   8   3      901.33      910.43     49.57 o 
   7   8   3      194.99       93.68     37.53 o 
   8   8   3       41.79       51.33     37.81 o 
 -10   9   3        5.56      -30.39     60.78 o 
  -9   9   3      295.39      289.45     69.64 o 
  -8   9   3      262.41      318.84    146.02 o 
  -7   9   3        5.83       37.89     64.18 o 
  -6   9   3      245.24      209.53     49.54 o 
  -5   9   3     1264.77     1304.01     74.17 o 
  -4   9   3      667.98      615.11     65.96 o 
  -3   9   3      184.56      209.20     44.46 o 
  -2   9   3      682.71      676.84     76.96 o 
  -1   9   3     1399.07     1349.06     66.29 o 
   0   9   3     1278.35     1352.91     65.30 o 
   1   9   3       31.25       42.48     35.24 o 
   2   9   3      161.04      196.19     41.97 o 
   3   9   3     1595.75     1579.53     66.18 o 
   4   9   3      566.51      546.23     52.31 o 
   5   9   3       78.67       90.15     39.61 o 
   6   9   3       70.59       53.20     34.03 o 
   7   9   3      243.65      174.52     73.29 o 
  -9  10   3       35.54       -9.49     41.16 o 
  -8  10   3      562.86      380.92    238.64 o 
  -7  10   3       22.16       64.11     70.50 o 
  -6  10   3       67.16       53.04     45.66 o 
  -5  10   3        2.80       46.32     48.23 o 
  -4  10   3      190.33      270.02    170.64 o 
  -3  10   3      472.72      494.19     57.64 o 
  -2  10   3       65.78      141.02     55.24 o 
  -1  10   3       44.99       88.83     43.32 o 
   0  10   3      548.11      480.65     67.88 o 
   1  10   3      424.23      376.50     72.88 o 
   2  10   3        0.94       21.04     31.34 o 
   3  10   3      348.38      453.36     63.26 o 
   4  10   3      362.67      548.18     58.47 o 
   5  10   3       75.69      174.14     91.28 o 
   6  10   3        1.85       11.45     36.95 o 
  -7  11   3       55.68       56.41     52.81 o 
  -6  11   3       50.58       93.57     86.42 o 
  -5  11   3      166.52       48.30     56.15 o 
  -4  11   3       40.12       21.54     40.93 o 
  -3  11   3      305.75      378.70     69.35 o 
  -2  11   3      113.85      154.73     52.02 o 
  -1  11   3      326.31      346.78     59.43 o 
   0  11   3      153.75      171.30     84.71 o 
   1  11   3      203.09      265.12     47.76 o 
   2  11   3      243.63      273.84     58.42 o 
   3  11   3        2.10       14.53     39.44 o 
   4  11   3       49.37      114.24     50.22 o 
  -5  12   3       71.76       -3.33     39.74 o 
  -4  12   3      149.46       74.49     73.37 o 
  -3  12   3        8.70      -30.78     61.56 o 
  -2  12   3      185.71      147.93    127.67 o 
  -1  12   3      175.05       34.04    111.92 o 
   0  12   3       61.01       75.72     49.47 o 
   1  12   3       18.01       35.16     43.95 o 
   2  12   3      236.79      361.43     63.80 o 
   0 -15   4       41.72       55.99     44.16 o 
   1 -15   4      454.42      537.07     82.64 o 
   2 -15   4        0.87       64.85     44.91 o 
  -4 -14   4       54.02       72.07     39.63 o 
  -3 -14   4       17.08       45.72     46.42 o 
  -2 -14   4      704.51      750.91     63.16 o 
  -1 -14   4       35.47       62.66     37.18 o 
   0 -14   4        7.38       45.14     39.40 o 
   1 -14   4      147.38       36.41     38.68 o 
   2 -14   4       73.33       -3.99     28.92 o 
   3 -14   4        8.62       31.57     46.80 o 
   4 -14   4      104.47       33.04     50.81 o 
   5 -14   4       96.05       16.85     52.98 o 
   6 -14   4      162.07      -13.16     55.91 o 
  -6 -13   4       37.29       44.55     42.95 o 
  -5 -13   4       94.01      171.62     54.58 o 
  -4 -13   4       39.61       51.06     32.25 o 
  -3 -13   4        4.17       37.75     34.38 o 
  -2 -13   4      302.64      229.60     80.83 o 
  -1 -13   4      268.09      212.75     92.77 o 
   0 -13   4      131.70       50.84     42.28 o 
   1 -13   4       90.38       23.58     33.28 o 
   2 -13   4      266.64      140.45    110.92 o 
   3 -13   4      757.18      757.57     51.17 o 
   4 -13   4        0.98       12.24     37.54 o 
   6 -13   4      267.33      181.56    139.14 o 
   7 -13   4      221.59      279.15     87.80 o 
   8 -13   4       29.01      -38.22     76.45 o 
  -7 -12   4       33.65       69.14     39.94 o 
  -6 -12   4        6.78       19.47     27.25 o 
  -5 -12   4       97.18       90.62     36.48 o 
  -4 -12   4       66.77       66.17     40.47 o 
  -3 -12   4       44.82       35.45     36.76 o 
  -2 -12   4       77.51      114.76     35.74 o 
  -1 -12   4      722.95      826.10     50.49 o 
   0 -12   4     1232.42     1324.51     52.11 o 
   1 -12   4      105.60       97.01     39.68 o 
   2 -12   4        3.70       13.84     29.35 o 
   3 -12   4      610.81      645.51     67.87 o 
   4 -12   4      605.46      602.86     61.21 o 
   5 -12   4      279.34      363.98     79.54 o 
   6 -12   4        0.53        3.97     51.88 o 
  -8 -11   4       48.74       27.07     23.03 o 
  -7 -11   4      103.62       40.82     28.31 o 
  -6 -11   4      473.77      591.36     77.12 o 
  -5 -11   4      275.02      318.89     51.29 o 
  -4 -11   4       71.15       72.65     30.05 o 
  -3 -11   4      352.91      317.40     95.35 o 
  -2 -11   4      630.36      676.04     50.80 o 
  -1 -11   4      165.85      163.27     30.42 o 
   0 -11   4      103.68       97.97     40.78 o 
   1 -11   4      197.60      130.67     61.36 o 
   2 -11   4      798.95      852.58     45.93 o 
   3 -11   4      136.84      131.03     49.58 o 
   4 -11   4      222.94      206.06     46.52 o 
   5 -11   4      889.64      944.77     66.34 o 
   6 -11   4      753.13      879.30     68.16 o 
   7 -11   4        5.58      115.22     69.07 o 
   8 -11   4      235.65      150.26     76.89 o 
   9 -11   4      335.31      444.52     95.40 o 
  10 -11   4       48.45      115.66     81.18 o 
  -9 -10   4      262.42      183.47    171.96 o 
  -8 -10   4       39.73       37.89     26.71 o 
  -7 -10   4       12.70        0.42     17.44 o 
  -6 -10   4      564.42      621.68     32.95 o 
  -5 -10   4      268.14      295.30     32.51 o 
  -4 -10   4        0.67       10.13     27.00 o 
  -3 -10   4       47.24       72.03     26.61 o 
  -2 -10   4      159.89      208.48     31.43 o 
  -1 -10   4     3521.84     3493.86     99.57 o 
   0 -10   4      660.05      692.30     36.09 o 
   1 -10   4       30.55       19.98     21.36 o 
   2 -10   4     1428.16     1418.93     43.66 o 
   3 -10   4     1463.65     1598.46     90.83 o 
   4 -10   4       53.76       57.39     50.67 o 
   5 -10   4      989.77     1135.72     64.13 o 
   6 -10   4      712.04      776.70     82.64 o 
   7 -10   4      265.81      262.63     75.68 o 
   8 -10   4       30.52       23.02     56.07 o 
   9 -10   4      158.42      172.51     75.79 o 
  10 -10   4      251.89      214.82    131.20 o 
 -10  -9   4       25.16       42.91     49.32 o 
  -9  -9   4      307.56      190.24    222.53 o 
  -8  -9   4       21.68       25.96     14.62 o 
  -7  -9   4      337.51      333.03     24.26 o 
  -6  -9   4      327.79      264.56     26.25 o 
  -5  -9   4      330.83      337.67     30.98 o 
  -4  -9   4     1505.45     1657.14     44.20 o 
  -3  -9   4      312.18      376.90     35.64 o 
  -2  -9   4       50.13       69.74     20.77 o 
  -1  -9   4     2433.71     2462.70     47.96 o 
   0  -9   4     3180.45     3410.23     99.72 o 
   1  -9   4      597.71      672.40     47.04 o 
   2  -9   4      499.14      606.24     42.65 o 
   3  -9   4     1783.60     1881.70     71.27 o 
   4  -9   4      877.80      881.00     62.81 o 
   5  -9   4       80.29       96.72     52.43 o 
   6  -9   4       17.70       75.56     53.53 o 
   7  -9   4      560.97      539.00     77.02 o 
   8  -9   4      313.58      350.00     74.80 o 
   9  -9   4        5.65      -49.29     98.59 o 
  10  -9   4      269.58      299.42    129.66 o 
  11  -9   4      169.54       62.61     82.18 o 
 -11  -8   4      111.24        1.17     36.44 o 
 -10  -8   4      342.93        0.60     39.53 o 
  -9  -8   4      196.02       93.35    111.81 o 
  -8  -8   4      223.27      182.56     41.80 o 
  -7  -8   4     1933.16     2079.52     40.38 o 
  -6  -8   4      761.25      853.97     26.61 o 
  -5  -8   4       18.53       21.84     15.79 o 
  -4  -8   4      997.26     1143.23     31.21 o 
  -3  -8   4     1186.83     1319.50     52.17 o 
  -2  -8   4      312.67      394.74     28.36 o 
  -1  -8   4      590.86      577.94     25.99 o 
   0  -8   4      839.18      886.58     32.07 o 
   1  -8   4      660.66      669.41     62.22 o 
   2  -8   4     1112.82     1181.13     45.09 o 
   3  -8   4        1.49       -2.27     25.28 o 
   4  -8   4     2692.04     2636.77    115.61 o 
   5  -8   4     1201.94     1228.20     77.93 o 
   6  -8   4      356.93      280.72     60.15 o 
   7  -8   4      193.21      232.00     60.59 o 
   8  -8   4      111.28       57.50     85.15 o 
   9  -8   4      110.71      180.88    100.68 o 
  10  -8   4        0.02       26.31     38.04 o 
  11  -8   4       54.03      101.74     63.39 o 
  12  -8   4       85.61       32.17     35.90 o 
 -11  -7   4       10.31       -1.21     51.77 o 
 -10  -7   4     1132.90     1130.58    132.79 o 
  -9  -7   4      146.35      118.11     48.53 o 
  -8  -7   4        5.02       -8.84     61.02 o 
  -7  -7   4      343.52      426.25     21.58 o 
  -6  -7   4     1127.80     1170.44     28.85 o 
  -5  -7   4      497.52      542.08     24.55 o 
  -4  -7   4       17.58        7.81     13.56 o 
  -3  -7   4      841.38      893.14     29.59 o 
  -2  -7   4      299.03      287.02     21.33 o 
  -1  -7   4     3889.86     4327.92     50.10 o 
   0  -7   4        5.37       38.52     16.18 o 
   1  -7   4      981.97      976.53     39.46 o 
   2  -7   4      724.43      669.68     34.68 o 
   3  -7   4      111.69      147.94     60.48 o 
   4  -7   4      402.39      510.46     52.78 o 
   5  -7   4      539.75      634.01     59.28 o 
   6  -7   4      600.83      663.33     64.90 o 
   7  -7   4       53.72       25.45     41.53 o 
   8  -7   4       27.74        9.14     62.13 o 
   9  -7   4      612.57      629.44     86.22 o 
  10  -7   4      468.92      490.48     37.19 o 
  11  -7   4        0.06       -1.18     24.23 o 
  12  -7   4       38.12       16.37     27.53 o 
 -12  -6   4      315.93       -0.22     74.69 o 
 -11  -6   4       45.92        0.33     45.16 o 
 -10  -6   4        6.12        0.55     40.54 o 
  -9  -6   4       40.12      111.59     49.51 o 
  -8  -6   4     1773.66     1815.68     70.74 o 
  -7  -6   4        0.44       -4.13     49.07 o 
  -6  -6   4      225.40      233.51     16.10 o 
  -5  -6   4     1679.09     1662.82     44.13 o 
  -4  -6   4     1273.35     1321.25     33.21 o 
  -3  -6   4       19.87       27.23     12.82 o 
  -2  -6   4     3521.18     3741.14     68.31 o 
  -1  -6   4     3492.71     3573.62     46.71 o 
   0  -6   4      468.59      453.27     19.39 o 
   1  -6   4     3072.84     3179.21     54.18 o 
   2  -6   4      662.95      633.59     42.65 o 
   3  -6   4     2188.90     2212.24     68.07 o 
   4  -6   4      861.45      868.94     53.78 o 
   5  -6   4      595.22      519.11     52.12 o 
   6  -6   4     1736.71     1824.56     77.07 o 
   7  -6   4      451.34      489.53     28.22 o 
   8  -6   4       36.72       15.87     20.87 o 
   9  -6   4       26.87       40.34     20.66 o 
  10  -6   4      642.21      752.00     38.45 o 
  11  -6   4      280.73      190.34    101.06 o 
  12  -6   4       20.12       28.25     28.10 o 
 -12  -5   4        2.23        0.22     71.71 o 
 -11  -5   4      787.78      993.43    114.26 o 
 -10  -5   4       97.08      156.86     73.47 o 
  -9  -5   4        2.83       44.17     54.97 o 
  -8  -5   4      670.19      781.10     54.02 o 
  -7  -5   4     1606.01     1751.73    159.14 o 
  -6  -5   4      872.75     1085.11     53.64 o 
  -5  -5   4      164.85      185.99     12.87 o 
  -4  -5   4     1592.53     1649.15     24.03 o 
  -3  -5   4     2547.96     2359.33     31.96 o 
  -2  -5   4     2219.57     2124.43     28.11 o 
  -1  -5   4      171.01      171.68     18.22 o 
   0  -5   4     4028.90     3977.32    105.37 o 
   1  -5   4     6959.91     7048.12    134.46 o 
   2  -5   4     1914.64     1866.96     76.57 o 
   3  -5   4      550.33      706.27     65.35 o 
   4  -5   4     4631.17     4509.70    124.55 o 
   5  -5   4     1891.58     1854.59     93.41 o 
   6  -5   4       74.94       59.21     20.86 o 
   7  -5   4      305.13      353.89     22.08 o 
   8  -5   4      952.58      958.07     44.75 o 
   9  -5   4       11.94       14.61     21.25 o 
  10  -5   4        8.97       35.98     28.74 o 
  11  -5   4       24.91       15.97     25.49 o 
  12  -5   4      182.92       78.38     51.61 o 
 -12  -4   4       30.95        0.22     71.60 o 
 -11  -4   4      105.29      -27.54     60.04 o 
 -10  -4   4      457.01      479.58     80.43 o 
  -9  -4   4     1700.64     1763.69    101.42 o 
  -8  -4   4        0.06       64.66     75.23 o 
  -7  -4   4      802.83      912.90     68.99 o 
  -6  -4   4     4153.56     4197.94    176.96 o 
  -5  -4   4     2526.31     2438.05     59.69 o 
  -4  -4   4      505.83      499.00     18.59 o 
  -3  -4   4     2847.60     2772.78     23.93 o 
  -2  -4   4     8798.15     8709.40     74.00 o 
  -1  -4   4     1745.89     1699.29     21.97 o 
   0  -4   4      589.13      552.86     19.98 o 
   1  -4   4     4528.08     4373.92     43.37 o 
   2  -4   4     2814.98     2812.43     29.71 o 
   4  -4   4     3019.58     3043.11    123.38 o 
   5  -4   4     4601.35     4547.14     48.89 o 
   6  -4   4      550.83      578.85     32.02 o 
   7  -4   4       27.50       29.93     18.21 o 
   8  -4   4      209.41      265.37     31.30 o 
   9  -4   4     1696.12     1734.33     44.10 o 
  10  -4   4      473.12      422.76     40.76 o 
  11  -4   4        1.64       21.99     25.79 o 
  12  -4   4      421.55      335.25     58.52 o 
 -13  -3   4      330.26      494.53    108.84 o 
 -12  -3   4      384.35      393.85     93.75 o 
 -11  -3   4       10.86       42.74     61.69 o 
 -10  -3   4      102.56      123.60     64.77 o 
  -9  -3   4     1225.56     1342.31    134.35 o 
  -8  -3   4     1464.35     1660.02     85.76 o 
  -7  -3   4      138.13      194.98     47.48 o 
  -6  -3   4     1084.82     1090.38     86.53 o 
  -5  -3   4     7561.13     7644.01    133.45 o 
  -4  -3   4     1356.40     1287.99     13.26 o 
  -3  -3   4     1876.11     1833.67     31.89 o 
  -2  -3   4     2355.81     2208.20     32.33 o 
  -1  -3   4     4710.99     4601.63     48.95 o 
   0  -3   4      840.24      764.14     18.70 o 
   1  -3   4     1468.66     1420.57    107.80 o 
   2  -3   4     1568.59     1413.72     43.91 o 
   3  -3   4     2255.39     2297.80     23.76 o 
   4  -3   4     1016.30     1002.26     23.98 o 
   5  -3   4     1131.07     1146.78     32.87 o 
   6  -3   4     4751.90     4795.43     66.84 o 
   7  -3   4      790.06      878.85     34.03 o 
   8  -3   4      101.31       93.92     19.37 o 
   9  -3   4      816.89      851.70     39.72 o 
  10  -3   4      201.38      260.79     35.84 o 
  11  -3   4       27.58       23.44     22.80 o 
  12  -3   4        0.95        9.15     24.90 o 
  13  -3   4       15.44       14.99     35.16 o 
 -13  -2   4       23.65      -40.59     81.18 o 
 -12  -2   4      423.79      589.52     99.26 o 
 -11  -2   4      510.30      718.34    139.37 o 
 -10  -2   4      444.25      367.54     74.59 o 
  -9  -2   4     1042.18     1209.30    123.98 o 
  -8  -2   4     2090.19     2229.38     90.86 o 
  -7  -2   4     2758.99     2854.55    125.33 o 
  -6  -2   4        2.42       10.02     26.33 o 
  -5  -2   4     1458.49     1331.88     31.48 o 
  -4  -2   4     5061.91     4835.14     40.13 o 
  -3  -2   4     1965.43     1816.55     21.02 o 
  -2  -2   4       20.70       -0.75     10.30 o 
  -1  -2   4     6505.57     6198.41    109.07 o 
   0  -2   4     7009.95     6471.48    104.67 o 
   1  -2   4     5001.67     4733.71     81.96 o 
   2  -2   4     1095.17     1097.85     15.33 o 
   3  -2   4     7194.19     7195.78     54.88 o 
   4  -2   4     5476.97     5350.85     88.06 o 
   5  -2   4      373.63      378.73     27.10 o 
   6  -2   4      341.73      367.52     26.17 o 
   7  -2   4     1116.49     1229.73     89.06 o 
   8  -2   4     1127.35     1161.15     45.95 o 
   9  -2   4      104.93       75.95     25.24 o 
  10  -2   4       33.86       41.41     21.55 o 
  11  -2   4      490.30      471.45     40.23 o 
  12  -2   4       81.37       36.23     28.18 o 
 -13  -1   4      129.80      137.04    128.99 o 
 -12  -1   4      132.25      160.94     76.01 o 
 -11  -1   4      442.91      498.53    126.15 o 
 -10  -1   4      971.73      970.75     87.28 o 
  -9  -1   4       67.59       35.36     44.28 o 
  -8  -1   4       76.53       58.48     15.30 o 
  -7  -1   4     1486.97     1526.61     45.97 o 
  -6  -1   4     2927.81     2954.08     28.50 o 
  -5  -1   4      356.14      373.97     13.55 o 
  -4  -1   4     5243.46     5083.19     47.69 o 
  -3  -1   4      948.72      817.75     21.66 o 
  -2  -1   4     1515.06     1402.25     29.61 o 
  -1  -1   4       98.27       76.26     11.33 o 
   0  -1   4     4392.91     4151.96     46.18 o 
   1  -1   4     5238.62     4906.38     54.24 o 
   2  -1   4      130.59      113.81     21.34 o 
   3  -1   4       96.87       89.51     12.35 o 
   4  -1   4     4997.80     4780.68     60.45 o 
   5  -1   4     1279.08     1284.81     23.76 o 
   6  -1   4      637.30      635.47     27.28 o 
   7  -1   4       18.65       11.46     14.81 o 
   8  -1   4      967.43     1028.27     46.26 o 
   9  -1   4      651.82      756.55     39.37 o 
  10  -1   4       18.48       39.79     32.76 o 
  11  -1   4      142.19      169.59     29.57 o 
  12  -1   4       40.39       26.84     31.69 o 
 -13   0   4      178.64      322.99    143.65 o 
 -12   0   4      269.72      398.02     85.82 o 
 -11   0   4       75.59       55.40     32.76 o 
 -10   0   4      409.85      432.10     25.42 o 
  -9   0   4     1578.26     1610.98     60.19 o 
  -8   0   4      516.24      585.58     22.93 o 
  -7   0   4       26.16       26.56     14.65 o 
  -6   0   4       99.79      113.47     16.66 o 
  -5   0   4     7031.17     7203.28     72.31 o 
  -4   0   4       11.14        4.79      9.04 o 
  -3   0   4      270.18      277.12     16.69 o 
  -2   0   4     5208.55     4966.73     55.85 o 
  -1   0   4      283.97      274.73     19.75 o 
   0   0   4        0.08        6.05     10.78 o 
   1   0   4       10.80        2.68     12.09 o 
   2   0   4     1565.31     1408.34     30.11 o 
   3   0   4     4196.33     4153.61     44.06 o 
   4   0   4      853.77      953.24     24.89 o 
   5   0   4     2264.21     2267.63     33.65 o 
   6   0   4     2780.57     2823.47     34.95 o 
   7   0   4      543.62      546.90     31.66 o 
   8   0   4       24.08       25.16     19.24 o 
   9   0   4     1307.95     1440.69     47.37 o 
  10   0   4      584.45      677.02     43.74 o 
  11   0   4       15.38       14.41     33.45 o 
  12   0   4        0.71       45.21     58.43 o 
 -13   1   4       96.32      200.59     83.94 o 
 -12   1   4      528.46      538.91     72.62 o 
 -11   1   4      216.60      188.16     92.54 o 
 -10   1   4       47.78       30.74     18.38 o 
  -9   1   4      912.42      959.30     43.66 o 
  -8   1   4     1694.64     1838.94     38.50 o 
  -7   1   4     3048.10     3106.63     42.83 o 
  -6   1   4     1064.08     1009.23     48.17 o 
  -5   1   4     2293.29     2359.41     44.85 o 
  -4   1   4      965.17      862.88     26.69 o 
  -3   1   4     4312.03     4343.50     55.55 o 
  -2   1   4      873.65      793.80     27.68 o 
  -1   1   4     4499.82     4356.25     67.10 o 
   0   1   4     6156.21     5988.05     66.79 o 
   1   1   4      199.65      200.45     28.59 o 
   2   1   4     1221.14     1195.36     35.40 o 
   3   1   4     4403.45     4287.13     51.84 o 
   4   1   4     5257.60     5194.18     69.29 o 
   5   1   4       55.14       48.09     14.59 o 
   6   1   4     1484.46     1467.68     35.57 o 
   7   1   4     1440.48     1405.06     35.81 o 
   8   1   4      554.23      600.65     28.38 o 
   9   1   4       93.96       77.98     27.54 o 
  10   1   4     1043.94     1107.42     47.46 o 
  11   1   4      364.98      410.50     76.02 o 
  12   1   4       21.89       50.97     35.24 o 
 -13   2   4       31.31       91.10     75.79 o 
 -12   2   4       19.70       -2.03     18.31 o 
 -11   2   4      605.80      232.54    254.07 o 
 -10   2   4      820.85      908.01     54.09 o 
  -9   2   4       15.15       -6.65     18.30 o 
  -8   2   4       66.68       58.00     18.42 o 
  -7   2   4      334.34      354.21     23.64 o 
  -6   2   4     4358.30     4394.11     65.15 o 
  -5   2   4      246.78      248.80     23.66 o 
  -4   2   4     1282.38     1257.67     69.74 o 
  -3   2   4     3196.62     3086.01     46.23 o 
  -2   2   4     2695.05     2654.31     80.33 o 
  -1   2   4      662.16      618.66     25.44 o 
   0   2   4     1448.96     1321.60     42.80 o 
   1   2   4     3423.81     3298.96     66.12 o 
   2   2   4     1838.21     2019.90     95.53 o 
   3   2   4      432.47      441.78     30.69 o 
   4   2   4     1459.11     1362.69     32.98 o 
   5   2   4     1584.16     1601.81     37.51 o 
   6   2   4       48.23       54.06     22.75 o 
   7   2   4      895.25      952.57     37.87 o 
   8   2   4      786.04      806.79     37.18 o 
   9   2   4     1089.84     1178.14     44.38 o 
  10   2   4      415.10      349.40    147.27 o 
  11   2   4      260.04      140.52     57.71 o 
  12   2   4      106.90       46.84    125.47 o 
 -13   3   4      240.06      200.79    206.99 o 
 -12   3   4      130.08       64.67     82.23 o 
 -11   3   4        0.87       -4.29     22.43 o 
 -10   3   4      260.35      241.80     39.11 o 
  -9   3   4      527.34      574.67     34.88 o 
  -8   3   4     1069.28     1175.14     43.70 o 
  -7   3   4      132.07      162.15     48.53 o 
  -6   3   4     3132.57     3041.19    111.51 o 
  -5   3   4       12.05        2.03     24.01 o 
  -4   3   4       98.09       80.46     19.51 o 
  -3   3   4     5045.17     5041.71     71.86 o 
  -2   3   4     6586.58     6409.34     97.31 o 
  -1   3   4       23.47       58.00     29.83 o 
   0   3   4     4513.58     4782.49     84.54 o 
   1   3   4     3746.64     3514.11     62.79 o 
   2   3   4     4144.30     4118.52     62.88 o 
   3   3   4      722.60      745.57     32.49 o 
   4   3   4     1275.40     1283.94     61.30 o 
   5   3   4     3807.86     3756.75     59.79 o 
   6   3   4     1922.78     2008.60     52.99 o 
   7   3   4        3.52        9.34     19.29 o 
   8   3   4      249.68      257.43     31.98 o 
   9   3   4     1103.56     1158.85     47.46 o 
  10   3   4      348.36      423.34     56.68 o 
  11   3   4       26.95       18.07     40.38 o 
 -12   4   4      162.30       72.25     66.98 o 
 -11   4   4      112.19       45.20     46.93 o 
 -10   4   4      169.39      162.88     39.56 o 
  -9   4   4     1678.82     1607.56     61.16 o 
  -8   4   4       11.70       20.45     26.05 o 
  -7   4   4       98.49       99.42     31.66 o 
  -6   4   4      656.05      779.67    128.98 o 
  -5   4   4     1447.25     1426.41     50.90 o 
  -4   4   4      104.46       76.75     23.05 o 
  -3   4   4      118.99      171.19     39.30 o 
  -2   4   4     2266.29     2334.31     67.74 o 
  -1   4   4     4873.22     4837.44     80.46 o 
   0   4   4      908.18      859.93     36.43 o 
   1   4   4     3212.86     3423.19    125.51 o 
   2   4   4     4483.49     4580.64     80.45 o 
   3   4   4      358.27      358.03     25.76 o 
   4   4   4      282.39      279.92     48.93 o 
   5   4   4      283.40      314.01     30.76 o 
   6   4   4      478.83      565.96     36.08 o 
   7   4   4      207.89      297.60     31.91 o 
   8   4   4      254.28      199.97     37.84 o 
   9   4   4      173.95      150.98     46.80 o 
  10   4   4      627.08      649.78     88.28 o 
  11   4   4       65.59      118.14     53.58 o 
 -12   5   4      117.37       -0.99     33.93 o 
 -11   5   4      209.14      185.83     40.35 o 
 -10   5   4       21.46       38.10     34.31 o 
  -9   5   4       30.31       65.88     43.68 o 
  -8   5   4      314.17      364.12     46.95 o 
  -7   5   4      977.23     1002.33     82.93 o 
  -6   5   4      390.59      329.38     54.70 o 
  -5   5   4      292.00      239.42     33.51 o 
  -4   5   4     2919.03     3018.85     64.59 o 
  -3   5   4      582.45      630.31     37.59 o 
  -2   5   4      466.52      474.51     55.53 o 
  -1   5   4      961.51      896.66     48.40 o 
   0   5   4     1663.13     1610.44     78.89 o 
   1   5   4       97.84      139.43     34.06 o 
   2   5   4        0.06      -18.84     37.69 o 
   3   5   4      249.58      301.75     32.13 o 
   4   5   4     1130.20     1154.36     56.79 o 
   5   5   4      828.72      872.25     49.22 o 
   6   5   4       14.65       -0.02     18.31 o 
   7   5   4      681.28      687.24     47.82 o 
   8   5   4      157.92      156.58     41.45 o 
   9   5   4      284.32      271.68     48.76 o 
  10   5   4       28.55       18.84     25.73 o 
 -12   6   4        0.86      -14.04     34.10 o 
 -11   6   4      178.47      154.43     44.47 o 
 -10   6   4      562.72      584.25     63.05 o 
  -9   6   4       64.47      149.50     47.74 o 
  -8   6   4      709.23      648.45     59.25 o 
  -7   6   4      155.85      188.11     45.16 o 
  -6   6   4      794.58      824.38     58.88 o 
  -5   6   4      126.51      107.79     51.58 o 
  -4   6   4      584.66      604.71     51.29 o 
  -3   6   4     1352.59     1358.08    109.35 o 
  -2   6   4     1306.60     1249.14     51.09 o 
  -1   6   4     1739.35     1717.89     70.68 o 
   0   6   4      106.53      159.21     32.98 o 
   1   6   4     1601.90     1593.66     55.62 o 
   2   6   4     1528.22     1496.78     63.48 o 
   3   6   4      104.44      102.66     30.30 o 
   4   6   4      150.97      187.93     33.70 o 
   5   6   4      330.21      321.38     66.45 o 
   6   6   4      137.13      181.27     36.12 o 
   7   6   4      385.30      368.66     50.47 o 
   8   6   4      351.75      331.04     44.76 o 
   9   6   4      127.25       71.62     32.90 o 
 -11   7   4        5.88      -24.71     49.43 o 
 -10   7   4       41.10       87.96     52.26 o 
  -9   7   4      649.38      638.68     67.72 o 
  -8   7   4       47.33       54.69     44.15 o 
  -7   7   4      177.10      189.27     51.03 o 
  -6   7   4       57.64       13.90     30.79 o 
  -5   7   4      399.48      436.55     54.29 o 
  -4   7   4      497.03      590.05     62.03 o 
  -3   7   4      106.49      109.17     39.77 o 
  -2   7   4       64.99       88.29     41.56 o 
  -1   7   4     1066.27     1168.10     65.70 o 
   0   7   4       25.92       18.12     33.43 o 
   1   7   4      310.11      305.69     41.64 o 
   2   7   4      949.52      878.37     63.01 o 
   3   7   4        1.19       21.88     25.64 o 
   4   7   4      531.47      556.49     44.58 o 
   5   7   4      354.98      387.53    105.41 o 
   6   7   4      107.41      112.73     36.02 o 
   7   7   4       22.04       47.43     32.51 o 
   8   7   4      102.45       53.82     36.51 o 
   9   7   4      195.78      140.87     56.40 o 
 -10   8   4       50.25       93.34     57.11 o 
  -9   8   4       83.32       74.64     52.98 o 
  -8   8   4      415.72      474.21     68.73 o 
  -7   8   4       83.75      101.06     43.27 o 
  -6   8   4       46.98       82.68     47.84 o 
  -5   8   4      465.08      567.73     53.75 o 
  -4   8   4     1096.20     1136.00     73.26 o 
  -3   8   4       66.20       48.84     41.95 o 
  -2   8   4      220.96      193.88     42.78 o 
  -1   8   4     1131.28     1214.26     73.88 o 
   0   8   4      115.96      138.72     40.74 o 
   1   8   4        9.84       42.77     34.46 o 
   2   8   4      734.50      827.98     67.14 o 
   3   8   4     1412.59     1583.26     70.72 o 
   4   8   4      708.34      749.27    143.62 o 
   5   8   4       11.73       -7.52     35.46 o 
   6   8   4      540.61      540.25     59.40 o 
   7   8   4      587.16      554.91     62.59 o 
   8   8   4      181.43      144.05     70.62 o 
  -9   9   4        0.09       67.68     76.52 o 
  -8   9   4     1096.69     1147.18     92.91 o 
  -7   9   4      450.45      402.46     71.83 o 
  -6   9   4       10.70       73.15     58.22 o 
  -5   9   4       33.95       49.79     47.90 o 
  -4   9   4      440.45      359.91     53.30 o 
  -3   9   4      686.72      686.20     69.72 o 
  -2   9   4      188.66      192.09     47.14 o 
  -1   9   4       11.00       57.42     47.11 o 
   0   9   4      253.92      363.50     64.89 o 
   1   9   4      801.51      761.74     96.30 o 
   2   9   4        0.76      -16.39     32.77 o 
   3   9   4      232.95      297.16     53.03 o 
   4   9   4      231.51      228.14     43.10 o 
   5   9   4      108.30       69.64     65.87 o 
   6   9   4        6.28      104.93     67.47 o 
  -8  10   4       74.26      105.55    139.07 o 
  -7  10   4       54.18       62.19     56.40 o 
  -6  10   4      123.99      125.73     96.39 o 
  -5  10   4      149.70      136.23    100.30 o 
  -4  10   4        0.42       29.24     48.05 o 
  -3  10   4       55.58       41.07     42.25 o 
  -2  10   4      292.12      275.90     72.65 o 
  -1  10   4       20.45        6.28     34.01 o 
   0  10   4        3.66       40.72     51.27 o 
   1  10   4       96.59       86.25     47.15 o 
   2  10   4      287.48      366.25     73.60 o 
   3  10   4       49.49       32.37     39.22 o 
   4  10   4       39.57       85.44     54.66 o 
   5  10   4      125.07      232.82     60.74 o 
  -6  11   4       53.28       67.22     63.94 o 
  -5  11   4       87.62       69.41     61.73 o 
  -4  11   4      187.15      107.02    109.55 o 
  -3  11   4       19.53       67.51     49.71 o 
  -2  11   4      135.02      255.64    121.78 o 
  -1  11   4       87.41       70.74    128.55 o 
   0  11   4      213.83      154.46    100.85 o 
   1  11   4       12.06       47.29     38.82 o 
   2  11   4      173.91      176.88     95.72 o 
   3  11   4      483.82      571.41     79.83 o 
  -2  12   4       25.95       32.02     47.18 o 
  -1  12   4       85.91       80.65     53.38 o 
  -1 -15   5      272.35      278.11     55.59 o 
   0 -15   5       16.78       76.46     43.17 o 
   1 -15   5       10.52       43.71     46.00 o 
   2 -15   5      239.00       78.45    105.11 o 
   3 -15   5       56.69       62.67     53.45 o 
  -4 -14   5      177.40      163.13     59.95 o 
  -3 -14   5      128.90      145.03     46.42 o 
  -2 -14   5        1.66      -19.76     39.53 o 
  -1 -14   5      271.39      322.70    112.92 o 
   0 -14   5      184.29      121.20     96.44 o 
   1 -14   5       25.14        3.11     33.14 o 
   2 -14   5       85.82       31.53     49.31 o 
   3 -14   5      294.09       11.10     33.49 o 
   4 -14   5       68.35       86.00     66.95 o 
   5 -14   5      118.47        0.00     27.32 o 
   6 -14   5      219.22      -34.76     69.51 o 
  -6 -13   5       90.89       79.16     47.01 o 
  -5 -13   5        8.89       46.72     33.10 o 
  -4 -13   5       39.53       15.85     28.22 o 
  -3 -13   5      134.54      179.53     37.02 o 
  -2 -13   5       43.48       68.98     35.97 o 
  -1 -13   5      255.84      148.71     63.36 o 
   0 -13   5      145.03       94.39     56.44 o 
   1 -13   5       66.57       73.39     32.77 o 
   2 -13   5       58.68       21.10     50.64 o 
   3 -13   5      287.17      154.21    102.69 o 
   4 -13   5      296.08       61.93     47.81 o 
  -7 -12   5      139.91       83.69     50.27 o 
  -6 -12   5      256.03      236.34     51.53 o 
  -5 -12   5       59.56       76.77     37.07 o 
  -4 -12   5      246.42      222.74     39.45 o 
  -3 -12   5      123.46      129.82     31.57 o 
  -2 -12   5      223.03      274.75     82.23 o 
  -1 -12   5      248.60      189.16     79.56 o 
   0 -12   5      114.61       63.63     28.52 o 
   1 -12   5      297.00      245.47     90.20 o 
   2 -12   5      303.95      147.60    124.16 o 
   3 -12   5      126.58       72.08     32.55 o 
   4 -12   5       95.28       90.84     59.52 o 
   5 -12   5      473.90       21.15     57.29 o 
   9 -12   5      400.09      406.74    103.45 o 
  -8 -11   5      122.17      111.35     40.68 o 
  -7 -11   5       11.03      -15.23     30.46 o 
  -6 -11   5       40.48       36.07     27.35 o 
  -5 -11   5      158.91      192.65     29.19 o 
  -4 -11   5       91.67      108.43     27.29 o 
  -3 -11   5      131.92      149.30     33.79 o 
  -2 -11   5      222.31      234.01     38.93 o 
  -1 -11   5      271.02      298.29    103.90 o 
   0 -11   5      153.35      104.79     53.56 o 
   1 -11   5        0.53       30.93     29.54 o 
   2 -11   5      659.95      749.89     41.89 o 
   3 -11   5     1196.20     1240.88     49.00 o 
   4 -11   5       36.29      113.31     43.68 o 
   5 -11   5       68.46       90.88     62.13 o 
   6 -11   5      465.99      517.70     86.82 o 
   7 -11   5      530.95      498.43     92.66 o 
   8 -11   5       10.75       48.69     66.53 o 
   9 -11   5      159.32      237.83     88.35 o 
  10 -11   5      249.40      353.62     99.26 o 
  -9 -10   5        3.65       18.81     41.73 o 
  -8 -10   5      467.76      482.31    147.24 o 
  -7 -10   5      200.57      137.33     75.54 o 
  -6 -10   5       87.99       89.02     35.15 o 
  -5 -10   5       70.63       62.40     24.06 o 
  -4 -10   5      431.61      458.00     30.76 o 
  -3 -10   5      373.32      351.29     32.05 o 
  -2 -10   5      452.90      417.48     44.48 o 
  -1 -10   5      281.04      202.03     75.67 o 
   0 -10   5      922.32      971.34     37.73 o 
   1 -10   5      797.28      834.94     49.73 o 
   2 -10   5        6.38       17.21     18.99 o 
   3 -10   5      768.99      796.02     60.22 o 
   4 -10   5     1338.54     1486.56     94.90 o 
   5 -10   5      451.37      532.03     78.00 o 
   6 -10   5      342.22      305.50     73.15 o 
   7 -10   5      192.59      177.69     70.17 o 
   8 -10   5      266.04      298.32     82.07 o 
   9 -10   5       78.30       -2.75     49.13 o 
  10 -10   5       88.14       47.67     99.42 o 
 -10  -9   5       91.27       50.32     65.05 o 
  -9  -9   5      248.06      148.26    129.00 o 
  -8  -9   5      164.29       78.25     27.46 o 
  -7  -9   5      212.40      235.91     30.90 o 
  -6  -9   5     1050.24     1172.53     48.38 o 
  -5  -9   5      430.53      458.90     32.44 o 
  -4  -9   5      104.42      112.02     24.84 o 
  -3  -9   5     2471.83     2592.40     51.63 o 
  -2  -9   5     1664.18     1674.14     49.20 o 
  -1  -9   5       64.23       58.36     21.78 o 
   0  -9   5      484.48      574.49     45.32 o 
   1  -9   5     1929.75     2102.32     43.11 o 
   2  -9   5      265.53      325.93     27.59 o 
   3  -9   5      102.39       -1.05     25.06 o 
   4  -9   5     1004.06     1156.64     81.33 o 
   5  -9   5     1328.11     1476.55     90.05 o 
   6  -9   5      189.92      163.04     61.58 o 
   7  -9   5       43.40       86.03     58.82 o 
   8  -9   5      383.76      378.65     79.43 o 
   9  -9   5      375.14       35.47     93.53 o 
  10  -9   5      171.13       26.44     40.04 o 
  11  -9   5        8.70       15.11     32.70 o 
 -11  -8   5        5.56        0.66     49.02 o 
 -10  -8   5       32.69       58.52     74.74 o 
  -9  -8   5      534.24      516.10    412.33 o 
  -8  -8   5      615.65      684.43     63.42 o 
  -7  -8   5        0.73       15.15     15.16 o 
  -6  -8   5     1281.25     1406.02     44.24 o 
  -5  -8   5      906.98      911.60     31.18 o 
  -4  -8   5        5.89       11.80     14.22 o 
  -3  -8   5     1102.66     1183.96     43.19 o 
  -2  -8   5     1663.83     1616.08     68.27 o 
  -1  -8   5     1615.49     1853.84     81.33 o 
   0  -8   5       94.89      146.17     22.35 o 
   1  -8   5      924.98      936.60     40.75 o 
   2  -8   5     3267.63     3435.11     54.52 o 
   3  -8   5     1205.21     1199.29    106.48 o 
   4  -8   5        0.18      -19.39     38.77 o 
   5  -8   5      537.43      524.14     64.57 o 
   6  -8   5      680.13      818.81     75.59 o 
   7  -8   5      749.09      846.26     82.53 o 
   8  -8   5       27.52       -2.97     62.46 o 
   9  -8   5      324.88      100.74     90.43 o 
  10  -8   5      421.51      362.09    131.09 o 
  11  -8   5       87.27       64.51     41.38 o 
 -11  -7   5      242.03        0.22     73.37 o 
 -10  -7   5       37.05       -1.43     48.91 o 
  -9  -7   5     1323.96     1358.47     76.99 o 
  -8  -7   5     1194.78     1441.01     83.90 o 
  -7  -7   5      670.96      784.79     54.71 o 
  -6  -7   5        0.02      -15.46     30.92 o 
  -5  -7   5      926.50      899.05     34.53 o 
  -4  -7   5     2024.25     2089.64    108.95 o 
  -3  -7   5      416.43      469.62     29.43 o 
  -2  -7   5      909.89      934.24     83.98 o 
  -1  -7   5     3723.48     3767.33     61.76 o 
   0  -7   5     1320.15     1269.71     61.08 o 
   1  -7   5       62.38       55.16     15.19 o 
   2  -7   5      484.26      547.96     57.02 o 
   3  -7   5     3667.72     3573.65     96.16 o 
   4  -7   5     4144.76     4263.54    110.86 o 
   5  -7   5       95.50       78.98     43.18 o 
   6  -7   5     1013.70     1091.52     73.84 o 
   7  -7   5      899.01      922.18     32.36 o 
   8  -7   5      391.10      265.83    107.87 o 
   9  -7   5       28.48       25.26     25.22 o 
  10  -7   5      114.57      129.06     58.15 o 
  11  -7   5      288.96      176.07    104.04 o 
  12  -7   5       56.97       25.37     34.56 o 
 -12  -6   5       90.41        0.22     49.90 o 
 -11  -6   5      402.07        0.00     60.70 o 
 -10  -6   5      202.96        0.00     36.24 o 
  -9  -6   5        3.59      -31.78     63.56 o 
  -8  -6   5      478.36      538.78     52.72 o 
  -7  -6   5     1816.67     1978.63     68.16 o 
  -6  -6   5     1067.28     1167.80     65.64 o 
  -5  -6   5      268.81      294.08     12.37 o 
  -4  -6   5     2875.69     3061.55     73.11 o 
  -3  -6   5      596.04      591.92     31.94 o 
  -2  -6   5     1468.64     1529.18     33.90 o 
  -1  -6   5        1.78        5.53      9.19 o 
   0  -6   5     2117.44     2120.13     38.47 o 
   1  -6   5     3471.80     3355.53     54.45 o 
   2  -6   5      397.31      415.76     70.68 o 
   3  -6   5     1343.95     1318.42     57.88 o 
   4  -6   5     3799.20     3616.13    127.53 o 
   5  -6   5     1902.86     1966.99     76.64 o 
   6  -6   5      504.86      512.56     20.87 o 
   7  -6   5      372.69      431.91     39.82 o 
   8  -6   5     1970.37     2080.36     58.68 o 
   9  -6   5      366.33      381.80     50.59 o 
  10  -6   5        1.10        8.71     20.81 o 
  11  -6   5      217.52      221.94     82.16 o 
  12  -6   5       64.74       76.66     40.32 o 
 -12  -5   5        2.85        0.00     42.85 o 
 -11  -5   5        6.95       -0.55     68.96 o 
 -10  -5   5      608.60      534.15     91.34 o 
  -9  -5   5      365.90      422.28     76.46 o 
  -8  -5   5      103.51       75.79     53.43 o 
  -7  -5   5      654.27      714.03     69.09 o 
  -6  -5   5     1218.84     1192.20     48.07 o 
  -5  -5   5     1124.60     1095.41     15.28 o 
  -4  -5   5        3.00        6.41     10.43 o 
  -3  -5   5     2548.11     2570.02     27.64 o 
  -2  -5   5     9139.55     9016.88     73.44 o 
  -1  -5   5     4918.69     4919.30     47.17 o 
   0  -5   5      523.33      532.15     14.98 o 
   1  -5   5     2059.96     1984.90     96.33 o 
   2  -5   5     3887.93     3891.91     37.94 o 
   3  -5   5     3401.73     3484.96     32.41 o 
   4  -5   5       15.02        9.99      8.11 o 
   5  -5   5     2811.79     2901.71     52.85 o 
   6  -5   5     1060.38      997.02     56.35 o 
   7  -5   5       60.64       66.23     20.47 o 
   8  -5   5      977.44     1058.68     37.34 o 
   9  -5   5      203.48      286.56     46.85 o 
  10  -5   5      474.25      494.37     36.37 o 
  11  -5   5       15.36       -3.39     25.09 o 
  12  -5   5      151.35      147.00     37.97 o 
 -12  -4   5      450.32      437.05    102.68 o 
 -11  -4   5      189.69      283.11     84.71 o 
 -10  -4   5      135.93      172.84     68.63 o 
  -9  -4   5      321.53      352.43     70.95 o 
  -8  -4   5      759.28      734.44     72.51 o 
  -7  -4   5     1231.85     1350.92    109.89 o 
  -6  -4   5       13.59      -17.84     35.69 o 
  -5  -4   5     5251.99     5360.52     35.03 o 
  -4  -4   5       93.88       91.84      9.91 o 
  -3  -4   5      437.51      450.20     22.68 o 
  -2  -4   5     3645.65     3580.03     35.14 o 
  -1  -4   5     5810.95     5628.83    146.03 o 
   0  -4   5     1107.01      993.97     44.16 o 
   1  -4   5        9.68        7.24     19.50 o 
   2  -4   5     1616.60     1617.67     69.49 o 
   3  -4   5     7242.97     7196.81    119.10 o 
   4  -4   5      164.85      152.16     26.60 o 
   5  -4   5       91.96      123.85     11.19 o 
   6  -4   5      363.25      366.60     25.35 o 
   7  -4   5     1701.07     1797.18     40.48 o 
   8  -4   5      655.71      627.59     34.02 o 
   9  -4   5     1490.71     1557.55     48.44 o 
  10  -4   5      613.26      648.41     45.88 o 
  11  -4   5       23.08       55.24     35.16 o 
  12  -4   5      199.37      139.22     33.58 o 
 -13  -3   5        3.82       80.08    127.23 o 
 -12  -3   5       20.61      -37.45     74.90 o 
 -11  -3   5      124.58       80.75     68.08 o 
 -10  -3   5      462.37      523.44     81.31 o 
  -9  -3   5       94.60       40.87     50.23 o 
  -8  -3   5     1376.69     1651.99    125.88 o 
  -7  -3   5     3318.26     3512.13    104.06 o 
  -6  -3   5      472.95      508.06     75.70 o 
  -5  -3   5      657.29      759.34     14.01 o 
  -4  -3   5     3571.41     3465.43     41.08 o 
  -3  -3   5     7487.48     7181.97    107.09 o 
  -2  -3   5       14.61        7.31      7.86 o 
  -1  -3   5      164.42      148.14     10.68 o 
   0  -3   5     6400.29     6133.26     50.88 o 
   1  -3   5     3766.57     3558.24     29.68 o 
   2  -3   5       35.88       13.99     19.28 o 
   3  -3   5      877.45      907.32     41.01 o 
   4  -3   5    12340.78    12527.64    182.96 o 
   5  -3   5     2194.53     2322.91     75.34 o 
   6  -3   5      231.61      261.36     26.16 o 
   7  -3   5      684.00      729.24     37.24 o 
   8  -3   5     1843.86     1852.97     46.14 o 
   9  -3   5      484.13      524.43     40.85 o 
  10  -3   5       37.89       81.77     32.03 o 
  11  -3   5      496.36      457.42     42.28 o 
  12  -3   5      153.83      132.87     37.56 o 
 -13  -2   5      213.22      422.80    106.30 o 
 -12  -2   5        1.50       98.92     75.12 o 
 -11  -2   5      422.36      462.61     86.04 o 
 -10  -2   5     1082.61     1126.50     94.11 o 
  -9  -2   5       20.42      -21.98     43.95 o 
  -8  -2   5       15.54       27.21     39.21 o 
  -7  -2   5     2784.27     3007.46    130.51 o 
  -6  -2   5     6296.75     6488.38     44.60 o 
  -5  -2   5     1488.87     1547.62     34.67 o 
  -4  -2   5      152.19      161.83      9.78 o 
  -3  -2   5    16213.55    16167.48    129.26 o 
  -2  -2   5    15121.69    15012.05    127.45 o 
  -1  -2   5      793.84      762.52     34.56 o 
   0  -2   5       24.26       22.91     17.96 o 
   1  -2   5     1244.61     1141.40     28.31 o 
   2  -2   5      981.86      882.12     32.12 o 
   3  -2   5      568.84      572.01     26.22 o 
   4  -2   5     1098.36     1058.63     22.87 o 
   5  -2   5     1780.53     1780.29     38.43 o 
   6  -2   5      617.51      685.69     29.11 o 
   7  -2   5        0.20        7.79     17.48 o 
   8  -2   5      972.68     1002.65     46.65 o 
   9  -2   5     2869.43     2937.09     74.33 o 
  10  -2   5        0.37       22.09     39.36 o 
  11  -2   5        0.66      -12.70     25.41 o 
  12  -2   5      139.01       69.55     31.25 o 
 -13  -1   5      220.77      303.71     95.73 o 
 -12  -1   5      321.25      446.17     91.77 o 
 -11  -1   5       24.55       69.40     62.57 o 
 -10  -1   5      362.27      378.21     73.26 o 
  -9  -1   5     1088.87     1136.64     20.12 o 
  -8  -1   5     2154.11     2409.09     39.09 o 
  -7  -1   5       69.67       56.15     11.60 o 
  -6  -1   5     3308.04     3472.20     41.68 o 
  -5  -1   5     1978.83     1998.38     59.34 o 
  -4  -1   5      816.46      787.29     27.67 o 
  -3  -1   5        2.70       17.34     28.69 o 
  -2  -1   5     7363.20     7280.82     73.71 o 
  -1  -1   5     6702.28     6327.71     70.31 o 
   0  -1   5     2697.64     2555.25     45.07 o 
   1  -1   5      887.44      857.31     29.38 o 
   2  -1   5      445.17      385.73     21.96 o 
   3  -1   5     4486.86     4454.82     43.46 o 
   4  -1   5     2061.69     2185.53     30.49 o 
   5  -1   5      458.65      453.94     19.46 o 
   6  -1   5     2108.86     2222.92     41.17 o 
   7  -1   5      243.97      292.69     35.62 o 
   8  -1   5      158.52      171.59     33.87 o 
   9  -1   5     1267.16     1284.26     55.89 o 
  10  -1   5     1011.49     1159.28     59.57 o 
  11  -1   5      227.63      198.58     60.21 o 
  12  -1   5       33.50       23.96     28.80 o 
 -13   0   5       32.70       65.54     75.57 o 
 -12   0   5      369.81      602.40    145.31 o 
 -11   0   5      448.22      430.49     19.63 o 
 -10   0   5        0.84        7.62     18.03 o 
  -9   0   5      869.70      897.53     41.49 o 
  -8   0   5      495.59      578.93     25.53 o 
  -7   0   5     2382.03     2342.30     44.13 o 
  -6   0   5       32.76       33.69     13.04 o 
  -5   0   5      379.24      380.15     18.18 o 
  -4   0   5     5313.56     5192.01     60.75 o 
  -3   0   5     1699.52     1699.74     39.94 o 
  -2   0   5      186.82      215.23     20.55 o 
  -1   0   5     7464.35     7025.16     73.94 o 
   0   0   5     6187.93     6043.64    165.06 o 
   1   0   5      226.49      288.01     45.01 o 
   2   0   5     4054.57     3847.58     60.36 o 
   3   0   5     3462.26     3219.28     43.29 o 
   4   0   5     4024.41     3858.35     65.83 o 
   5   0   5      603.36      594.79     41.36 o 
   6   0   5      451.90      489.23     26.68 o 
   7   0   5      840.80      909.58     30.94 o 
   8   0   5     1328.38     1348.39     54.47 o 
   9   0   5        5.98       22.58     20.00 o 
  10   0   5      378.09      433.06     56.29 o 
  11   0   5      347.63      315.02     45.21 o 
  12   0   5       60.87      109.09     49.46 o 
 -13   1   5       17.24      145.73     82.28 o 
 -12   1   5       29.73       39.73     16.10 o 
 -11   1   5      334.19      321.86     41.29 o 
 -10   1   5      567.35      593.47     60.16 o 
  -9   1   5       13.52        7.82     20.56 o 
  -8   1   5       65.44       84.51     20.37 o 
  -7   1   5     2017.23     2058.74     43.20 o 
  -6   1   5     3941.71     3954.76     53.15 o 
  -5   1   5      181.23      178.40     21.20 o 
  -4   1   5     1072.22     1112.86     53.30 o 
  -3   1   5     2977.59     2815.49     43.14 o 
  -2   1   5     6749.70     6781.36     90.20 o 
  -1   1   5      464.83      539.94     29.26 o 
   0   1   5      186.90      109.33     22.43 o 
   1   1   5      282.47      252.72     26.27 o 
   2   1   5      237.98      214.74     34.47 o 
   3   1   5       65.71      120.98     24.00 o 
   4   1   5     1771.01     1659.11     54.15 o 
   5   1   5      582.44      574.95     28.10 o 
   6   1   5        1.73       23.40     21.18 o 
   7   1   5      292.05      385.16     36.19 o 
   8   1   5      253.33      348.66     48.84 o 
   9   1   5      900.86      999.31     39.26 o 
  10   1   5       16.74        7.15     24.59 o 
  11   1   5      199.68      221.83     53.31 o 
  12   1   5      111.75      126.24     54.75 o 
 -13   2   5      313.03      458.61    158.31 o 
 -12   2   5      175.45      180.45     40.59 o 
 -11   2   5       16.69        6.40     29.11 o 
 -10   2   5      512.65      580.08     32.58 o 
  -9   2   5     1271.52     1394.58     40.29 o 
  -8   2   5      117.21      167.86     27.92 o 
  -7   2   5       12.19       44.18     22.56 o 
  -6   2   5      300.75      327.92     25.62 o 
  -5   2   5     3337.62     3336.65     60.46 o 
  -4   2   5      777.64      784.31     34.64 o 
  -3   2   5      670.02      809.59     30.27 o 
  -2   2   5     3900.60     3780.10     64.74 o 
  -1   2   5     7890.92     7607.03    103.02 o 
   0   2   5       21.94       29.86     20.54 o 
   1   2   5     1027.12      985.34     34.06 o 
   2   2   5     1435.15     1281.79     37.42 o 
   3   2   5      475.81      606.04     37.21 o 
   4   2   5       45.01       27.05     25.30 o 
   5   2   5      976.14      968.03     39.61 o 
   6   2   5     1343.33     1275.94     37.14 o 
   7   2   5      361.02      357.87     28.83 o 
   8   2   5      200.88      216.88     28.11 o 
   9   2   5      717.45      756.90     43.67 o 
  10   2   5      533.34      623.77     68.70 o 
  11   2   5       40.20       58.19     37.51 o 
 -12   3   5       91.07       44.16     60.37 o 
 -11   3   5      205.95       76.84     81.74 o 
 -10   3   5       13.05       10.48     26.29 o 
  -9   3   5      734.19      780.73     59.16 o 
  -8   3   5        6.91       13.95     19.55 o 
  -7   3   5     2014.54     2074.33     92.84 o 
  -6   3   5        9.61        9.43     33.16 o 
  -5   3   5     1960.24     2012.72     55.63 o 
  -4   3   5      828.92      783.35     40.09 o 
  -3   3   5      407.11      445.91     32.78 o 
  -2   3   5      552.02      563.52     31.75 o 
  -1   3   5     2253.73     2240.76     55.94 o 
   0   3   5      411.24      392.16     43.47 o 
   1   3   5       90.60       93.43     37.03 o 
   2   3   5     4648.93     4878.27     83.40 o 
   3   3   5     1107.57     1078.42     37.57 o 
   4   3   5      180.60      209.86     27.26 o 
   5   3   5       13.35       15.54     20.26 o 
   6   3   5      346.13      345.46     32.90 o 
   7   3   5      305.53      362.65     39.23 o 
   8   3   5      245.28      244.26     39.00 o 
   9   3   5        4.14        2.88     21.20 o 
  10   3   5      445.67      429.79     49.75 o 
  11   3   5      330.14      233.51     85.98 o 
 -12   4   5       78.00        4.52     54.97 o 
 -11   4   5      347.53      252.97    171.14 o 
 -10   4   5      733.85      763.52     54.24 o 
  -9   4   5       26.53       21.56     33.05 o 
  -8   4   5     1633.42     1653.33     59.69 o 
  -7   4   5      574.85      719.64     48.48 o 
  -6   4   5      571.01      551.45     44.53 o 
  -5   4   5       14.28       13.25     23.90 o 
  -4   4   5      856.83      977.62     41.41 o 
  -3   4   5      664.98      667.61     66.56 o 
  -2   4   5     1884.86     1993.20     51.93 o 
  -1   4   5      675.23      732.37     73.83 o 
   0   4   5      178.97      203.54     29.83 o 
   1   4   5     2411.86     2433.88     66.42 o 
   2   4   5        3.29      -11.17     22.35 o 
   3   4   5      688.30      718.26     37.20 o 
   4   4   5     1113.80     1080.68     38.97 o 
   5   4   5     1775.37     1760.01     70.24 o 
   6   4   5       39.67       75.23     25.26 o 
   7   4   5      987.63     1073.16     55.70 o 
   8   4   5      184.94      305.24     35.31 o 
   9   4   5      293.57      266.86     36.17 o 
  10   4   5        3.03       -1.00     25.92 o 
 -12   5   5       18.20       21.43     52.01 o 
 -11   5   5      155.76       48.55     68.46 o 
 -10   5   5     1008.06     1027.19     57.08 o 
  -9   5   5      214.99      231.99     40.04 o 
  -8   5   5      333.75      353.52     40.39 o 
  -7   5   5       67.64       64.56     36.63 o 
  -6   5   5      692.99      772.78     71.84 o 
  -5   5   5      803.04      743.70     68.77 o 
  -4   5   5      447.16      410.67     53.05 o 
  -3   5   5      817.04      878.07     67.71 o 
  -2   5   5     1132.12     1179.71     58.53 o 
  -1   5   5      908.95      938.68     51.25 o 
   0   5   5       89.28       57.21     34.74 o 
   1   5   5     2508.87     2515.25     64.18 o 
   2   5   5     1461.18     1439.18     54.24 o 
   3   5   5       21.30       34.32     27.74 o 
   4   5   5      676.50      670.08     42.58 o 
   5   5   5      776.77      875.72     55.90 o 
   6   5   5      157.23      173.51     34.02 o 
   7   5   5       36.40       43.66     29.20 o 
   8   5   5      130.95      137.77     44.66 o 
   9   5   5      703.71      552.65     78.74 o 
  10   5   5       73.80       79.00     35.22 o 
 -11   6   5        0.41       32.73     42.63 o 
 -10   6   5        4.85       23.59     34.26 o 
  -9   6   5     1064.40     1026.14     61.56 o 
  -8   6   5      471.06      513.21     68.91 o 
  -7   6   5       18.44       -3.46     24.77 o 
  -6   6   5      232.13      242.19     40.89 o 
  -5   6   5      580.57      623.26     57.38 o 
  -4   6   5      509.70      603.65     55.42 o 
  -3   6   5       12.22       22.61     28.46 o 
  -2   6   5      348.41      378.60     50.54 o 
  -1   6   5      573.62      663.92     55.68 o 
   0   6   5     1450.27     1420.21     58.03 o 
   1   6   5       10.61       14.12     34.64 o 
   2   6   5      366.95      346.75     42.72 o 
   3   6   5      454.44      480.82     43.76 o 
   4   6   5      338.17      356.04     42.24 o 
   5   6   5       78.47       73.65     38.99 o 
   6   6   5      680.13      623.05     67.96 o 
   7   6   5       71.57       51.52     39.84 o 
   8   6   5      227.93       91.71     55.45 o 
   9   6   5       39.95       99.77     47.54 o 
 -10   7   5       60.40       52.27     41.60 o 
  -9   7   5       51.89       41.65     39.05 o 
  -8   7   5      533.07      629.28     59.09 o 
  -7   7   5       81.54      157.26     43.15 o 
  -6   7   5      143.32      143.89     42.60 o 
  -5   7   5        6.13      -12.50     35.18 o 
  -4   7   5      769.92      737.34    114.60 o 
  -3   7   5      494.79      444.19     50.01 o 
  -2   7   5        1.74      -15.22     30.45 o 
  -1   7   5      380.58      368.69     72.53 o 
   0   7   5      982.97     1032.53     58.65 o 
   1   7   5       85.81      177.92     54.64 o 
   2   7   5      452.61      447.37     57.81 o 
   3   7   5     1217.78     1279.28     58.88 o 
   4   7   5       69.97      105.92     33.91 o 
   5   7   5       40.93       12.67     31.22 o 
   6   7   5      115.46      126.33     41.98 o 
   7   7   5      228.87      282.33     49.94 o 
   8   7   5      100.97       70.84     49.24 o 
 -10   8   5       29.80       45.54     84.43 o 
  -9   8   5      233.88      172.10     52.72 o 
  -8   8   5       64.08       33.35     40.31 o 
  -7   8   5      502.30      484.07     59.08 o 
  -6   8   5      302.33      307.80     82.11 o 
  -5   8   5       53.03       14.66     34.83 o 
  -4   8   5      884.42      919.78    146.67 o 
  -3   8   5      905.80      968.60     73.92 o 
  -2   8   5       68.64       40.39     37.03 o 
  -1   8   5       36.90       28.12     50.78 o 
   0   8   5      765.17      821.44     89.25 o 
   1   8   5      200.65      229.94     57.57 o 
   2   8   5      142.16      160.44     53.48 o 
   3   8   5       24.06       62.92     49.13 o 
   4   8   5      127.04      167.40     45.65 o 
   5   8   5      368.77      401.69     53.93 o 
   6   8   5        2.60       13.50     36.20 o 
   7   8   5       15.98       42.25     54.12 o 
  -8   9   5      100.58       35.08     53.48 o 
  -7   9   5      163.49       98.18     92.53 o 
  -6   9   5      422.06      201.07    197.48 o 
  -5   9   5      391.16      413.38     66.87 o 
  -4   9   5      116.05      186.70     67.75 o 
  -3   9   5       61.01       35.33     47.27 o 
  -2   9   5      309.59      396.68     74.20 o 
  -1   9   5      208.05      264.68     63.05 o 
   0   9   5      160.38      168.03     59.20 o 
   1   9   5        0.81       44.35     47.26 o 
   2   9   5      281.79      241.98     50.63 o 
   3   9   5      184.65      148.66     56.06 o 
   4   9   5        8.96       47.56     56.01 o 
   5   9   5      133.40      226.68     64.71 o 
   6   9   5       49.89      134.93     68.79 o 
  -7  10   5       69.28      108.02     98.15 o 
  -6  10   5       22.21        0.65     33.18 o 
  -5  10   5      225.32      219.29     73.92 o 
  -4  10   5      179.23      308.05     61.28 o 
  -3  10   5       33.95       98.62     97.65 o 
  -2  10   5        5.60       30.83     43.37 o 
  -1  10   5      375.46      569.62    150.76 o 
   0  10   5      159.50      146.37     53.09 o 
   1  10   5        0.04       47.57     65.43 o 
   2  10   5       91.45       50.94     50.88 o 
   3  10   5      219.50      250.59     59.88 o 
   4  10   5      206.77      318.55     65.14 o 
  -4  11   5      101.22      270.93    101.93 o 
  -3  11   5      251.48      297.31     64.46 o 
  -2  11   5       37.55       43.67     53.07 o 
  -1  11   5        0.11       37.85     46.67 o 
   0  11   5      164.13      216.68    188.04 o 
   1  11   5      214.96       61.07     74.58 o 
  -1 -15   6      283.45      295.59     63.90 o 
   0 -15   6      313.76      276.99    106.22 o 
   1 -15   6       95.54       41.41     49.22 o 
   2 -15   6       18.97       -1.86     26.06 o 
   3 -15   6      307.80       -1.63     30.08 o 
  -4 -14   6       78.67       56.13     44.62 o 
  -3 -14   6      153.88      106.76     43.84 o 
  -2 -14   6      107.39      107.89     37.71 o 
  -1 -14   6        1.56       10.01     34.91 o 
   0 -14   6       65.46       75.79     50.01 o 
   1 -14   6       46.09       39.20     32.36 o 
   2 -14   6        4.91      -13.13     44.78 o 
   3 -14   6        3.35        9.21     30.79 o 
   4 -14   6       46.84       -5.88     28.98 o 
   5 -14   6       76.44        0.77     49.24 o 
   6 -14   6        1.25       -2.09     33.49 o 
  -6 -13   6      308.74      339.06     66.93 o 
  -5 -13   6      149.55      236.07     47.85 o 
  -4 -13   6        6.06        9.87     27.47 o 
  -3 -13   6       90.51       73.32     32.23 o 
  -2 -13   6      224.02      248.42     38.33 o 
  -1 -13   6      146.02      156.43     61.74 o 
   0 -13   6       53.27       55.29     39.78 o 
   1 -13   6       95.57       46.50     30.40 o 
   2 -13   6      428.09      304.48    217.59 o 
   3 -13   6       43.40      -12.76     37.75 o 
   4 -13   6       90.44        1.33     23.57 o 
   5 -13   6      223.44       -0.44     27.10 o 
  -7 -12   6       21.03       43.61     72.59 o 
  -6 -12   6       48.99       82.47     52.98 o 
  -5 -12   6       88.36      127.99     49.57 o 
  -4 -12   6      403.53      421.72     40.71 o 
  -3 -12   6        0.24        6.50     21.89 o 
  -2 -12   6      247.14      289.74     42.79 o 
  -1 -12   6      619.96      769.48     55.47 o 
   0 -12   6       88.52       55.53     31.49 o 
   1 -12   6       53.38       31.85     25.67 o 
   2 -12   6       25.19       26.38     28.56 o 
   3 -12   6      199.98       46.77     56.29 o 
   4 -12   6      243.82      108.85    102.84 o 
   5 -12   6       40.50        2.54     21.80 o 
   6 -12   6      271.99      272.55     85.38 o 
   7 -12   6      493.16      513.62     98.05 o 
   8 -12   6        8.08      197.28     86.47 o 
   9 -12   6       20.22       56.29     78.65 o 
  -8 -11   6       63.40       12.34     41.05 o 
  -7 -11   6      435.29       -6.88     29.59 o 
  -6 -11   6      106.16       92.20     31.02 o 
  -5 -11   6      177.13      158.68     39.62 o 
  -4 -11   6      344.23      289.61     49.24 o 
  -3 -11   6       32.18       53.14     27.77 o 
  -2 -11   6      101.17       98.79     30.07 o 
  -1 -11   6        1.45        2.22     21.00 o 
   0 -11   6      492.73      515.15     35.62 o 
   1 -11   6     1371.90     1322.95     52.37 o 
   2 -11   6      301.07       98.45     92.27 o 
   3 -11   6      413.17      517.26     43.74 o 
   4 -11   6     2333.11     2484.62     62.96 o 
   5 -11   6      623.81      558.84     85.72 o 
   6 -11   6        5.45       29.85     55.74 o 
   7 -11   6      462.09        4.96     53.10 o 
   8 -11   6      358.27       -1.10     48.47 o 
   9 -11   6        4.66        1.43     50.89 o 
  10 -11   6       27.35       -0.88     80.19 o 
  -9 -10   6       49.74        6.24     46.15 o 
  -8 -10   6       51.27       45.37     15.26 o 
  -7 -10   6      305.76      240.42     86.79 o 
  -6 -10   6      211.68      211.42     38.22 o 
  -5 -10   6      482.68      486.10     39.97 o 
  -4 -10   6       17.19       28.72     34.81 o 
  -3 -10   6      934.75     1024.88     70.06 o 
  -2 -10   6     3067.60     3193.77     70.70 o 
  -1 -10   6      938.02      876.77     95.27 o 
   0 -10   6      373.00      353.86    244.64 o 
   1 -10   6     1820.47     2001.52     69.51 o 
   2 -10   6     1597.34     1638.35     48.43 o 
   3 -10   6      147.71      158.41     28.25 o 
   4 -10   6      860.11     1042.88     39.69 o 
   5 -10   6      446.47      447.31     76.46 o 
   6 -10   6      201.49      233.10     70.72 o 
   7 -10   6       58.16        1.87     43.84 o 
   8 -10   6      378.73       -4.08     50.02 o 
   9 -10   6      245.19        1.75     30.20 o 
  10 -10   6      171.33       81.23     75.80 o 
 -10  -9   6        3.52      -22.59     55.18 o 
  -9  -9   6       30.49       11.88     49.56 o 
  -8  -9   6      546.69      338.23    212.64 o 
  -7  -9   6      209.09      212.07     16.56 o 
  -6  -9   6      357.15      423.28     35.06 o 
  -5  -9   6     1882.76     1943.49     57.89 o 
  -4  -9   6      220.64      287.91     26.90 o 
  -3  -9   6      180.99      242.95     29.99 o 
  -2  -9   6     1665.95     1741.76     57.69 o 
  -1  -9   6      763.17      790.12     87.44 o 
   0  -9   6        2.75       10.21     27.12 o 
   1  -9   6      274.64      246.14     34.11 o 
   2  -9   6      157.44      208.65     55.25 o 
   3  -9   6      895.45     1026.34     48.66 o 
   4  -9   6       86.60      118.40     19.94 o 
   5  -9   6      708.49      761.85     78.12 o 
   6  -9   6      945.40      924.13     85.51 o 
   7  -9   6      351.63      437.26     77.78 o 
   8  -9   6      171.10      168.44     49.85 o 
   9  -9   6      343.48      223.62     84.45 o 
  10  -9   6      466.40      563.32     73.41 o 
  11  -9   6       32.44       33.56     25.48 o 
 -11  -8   6      241.02        3.86     55.41 o 
 -10  -8   6       29.43        7.38     90.22 o 
  -9  -8   6      207.76      148.60     99.70 o 
  -8  -8   6     1099.45     1201.27     81.45 o 
  -7  -8   6      205.94      218.81     14.02 o 
  -6  -8   6      106.59       92.56     12.34 o 
  -5  -8   6     1159.81     1289.25     34.05 o 
  -4  -8   6     1195.82     1260.45     49.81 o 
  -3  -8   6      807.93      832.97     43.75 o 
  -2  -8   6      188.39      188.84     21.08 o 
  -1  -8   6     1278.50     1206.51     66.69 o 
   0  -8   6     2786.10     2772.28     57.97 o 
   1  -8   6     1179.90     1227.71     41.37 o 
   2  -8   6      362.96      392.32     32.95 o 
   3  -8   6     2766.03     2954.81     53.57 o 
   4  -8   6      861.94      893.27     25.20 o 
   5  -8   6      311.93      369.40     60.15 o 
   6  -8   6       62.36       55.96     48.47 o 
   7  -8   6      685.55      697.95     39.56 o 
   8  -8   6      518.83      516.73     48.72 o 
   9  -8   6       15.43       -6.75     22.41 o 
  10  -8   6       36.75       -4.65     23.72 o 
  11  -8   6      161.02       93.27     87.04 o 
 -11  -7   6      270.09        0.44     51.12 o 
 -10  -7   6       29.46       -4.30     52.54 o 
  -9  -7   6       11.78       -7.38     80.30 o 
  -8  -7   6       77.35      119.62     50.29 o 
  -7  -7   6     1303.41     1530.89     96.88 o 
  -6  -7   6     1613.72     1627.13     39.18 o 
  -5  -7   6      116.85      116.13     16.38 o 
  -4  -7   6      307.20      306.25     25.37 o 
  -3  -7   6     3551.51     3699.11     56.92 o 
  -2  -7   6      674.06      783.36     26.93 o 
  -1  -7   6       11.64       27.50     16.79 o 
   0  -7   6      697.52      731.83     25.63 o 
   1  -7   6      345.83      285.76     33.49 o 
   2  -7   6      765.52      699.05     47.44 o 
   3  -7   6       55.46       51.92     14.98 o 
   4  -7   6      832.36      860.17     22.60 o 
   5  -7   6     1821.24     1755.34     84.02 o 
   6  -7   6     1034.96     1017.43     58.16 o 
   7  -7   6        0.23        0.93      9.30 o 
   8  -7   6     2012.25     2051.92     84.76 o 
   9  -7   6      892.13     1006.71     46.13 o 
  10  -7   6       63.10       29.95     31.02 o 
  11  -7   6       55.08       52.60     33.80 o 
 -12  -6   6      123.49        2.75     59.59 o 
 -11  -6   6       17.62        2.75     53.75 o 
 -10  -6   6      859.50     1032.03    108.65 o 
  -9  -6   6      478.69      611.25    132.21 o 
  -8  -6   6      349.43      400.36     72.27 o 
  -7  -6   6       59.24       55.08     47.04 o 
  -6  -6   6      615.85      603.28     16.73 o 
  -5  -6   6     2138.91     2142.95     38.09 o 
  -4  -6   6      692.26      681.88     23.89 o 
  -3  -6   6     1186.42     1247.28     23.47 o 
  -2  -6   6      811.46      751.86     40.79 o 
  -1  -6   6     2779.59     2792.49     39.64 o 
   0  -6   6     1234.95     1308.42     36.09 o 
   1  -6   6      342.36      331.23     23.08 o 
   2  -6   6     2970.21     2993.41     47.02 o 
   4  -6   6       10.02       16.02     25.83 o 
   5  -6   6     2679.69     2744.58     50.28 o 
   6  -6   6     2101.48     2196.98     36.67 o 
   7  -6   6     1345.92     1438.69     35.84 o 
   8  -6   6      224.04      270.33     23.73 o 
   9  -6   6     1621.07     1708.92     50.06 o 
  10  -6   6      189.38      234.84     33.82 o 
  11  -6   6        1.15        9.60     29.71 o 
  12  -6   6        4.63       11.28     23.90 o 
 -12  -5   6      286.77      493.20    106.09 o 
 -11  -5   6       19.64       30.18     64.77 o 
 -10  -5   6        0.26       13.44     53.53 o 
  -9  -5   6      131.80      275.51    109.39 o 
  -8  -5   6     1912.09     2138.85    108.38 o 
  -7  -5   6      832.50     1032.56     75.38 o 
  -6  -5   6      232.07      256.03     49.91 o 
  -5  -5   6      529.31      531.99     15.65 o 
  -4  -5   6     4218.00     4297.78     45.07 o 
  -3  -5   6     3670.43     3739.02     44.54 o 
  -2  -5   6      723.06      731.81     21.03 o 
  -1  -5   6     5652.21     5627.92     63.34 o 
   0  -5   6     6482.09     6331.87    102.25 o 
   1  -5   6        8.06       13.81      6.48 o 
   2  -5   6     2458.82     2399.96     67.87 o 
   3  -5   6     4060.40     3922.74     87.71 o 
   4  -5   6     1204.31     1201.14     58.21 o 
   5  -5   6        8.73       14.33      7.71 o 
   6  -5   6     1098.04     1168.21     29.45 o 
   7  -5   6      497.19      473.99     31.40 o 
   8  -5   6     1273.67     1244.29     48.15 o 
   9  -5   6      230.25      221.95     25.51 o 
  10  -5   6      326.89      326.41     36.41 o 
  11  -5   6      879.14      867.35     86.13 o 
  12  -5   6       58.32       79.35     33.90 o 
 -12  -4   6        1.44      -23.24    105.86 o 
 -11  -4   6      401.60      431.42     93.20 o 
 -10  -4   6      207.05      192.78     72.82 o 
  -9  -4   6       51.60       13.22     45.38 o 
  -8  -4   6        1.07      -23.41     46.81 o 
  -7  -4   6      859.71      944.32    104.25 o 
  -6  -4   6     1068.71     1160.72     65.25 o 
  -5  -4   6       13.32        3.31      7.22 o 
  -4  -4   6     4489.13     4611.90     56.50 o 
  -3  -4   6     4724.34     4621.57    113.30 o 
  -2  -4   6       49.54       10.34     12.49 o 
  -1  -4   6     4400.04     4357.15     49.22 o 
   0  -4   6     5974.38     5692.46     59.72 o 
   1  -4   6      377.30      299.07     12.41 o 
   2  -4   6      392.36      424.33     36.58 o 
   3  -4   6      799.44      650.27     42.76 o 
   4  -4   6     7329.98     7558.94    161.94 o 
   5  -4   6     1812.41     1890.30     69.36 o 
   6  -4   6       19.70       33.87     16.30 o 
   7  -4   6      441.17      510.46     35.40 o 
   8  -4   6     2465.79     2441.80    182.62 o 
   9  -4   6      606.12      668.23     32.70 o 
  10  -4   6      142.12      144.48     29.82 o 
  11  -4   6      379.91      312.91     41.73 o 
  12  -4   6       83.13       93.54     37.99 o 
 -12  -3   6       12.67      104.31    124.47 o 
 -11  -3   6        4.98       85.26     66.53 o 
 -10  -3   6      436.97      535.88     82.52 o 
  -9  -3   6      130.36      163.92     61.25 o 
  -8  -3   6      268.06      244.02     57.84 o 
  -7  -3   6     1378.23     1504.02     78.82 o 
  -6  -3   6     2088.87     2031.60     27.30 o 
  -5  -3   6       11.25       14.09      6.60 o 
  -4  -3   6     1477.38     1485.81     40.66 o 
  -3  -3   6     3762.47     3788.04     41.56 o 
  -2  -3   6    12578.17    12964.95     97.35 o 
  -1  -3   6      786.40      840.57     34.37 o 
   0  -3   6     4578.52     4658.68    100.98 o 
   1  -3   6    13527.20    13684.15    139.27 o 
   2  -3   6     2110.72     1963.55     40.69 o 
   3  -3   6      399.11      399.75     16.10 o 
   4  -3   6       93.49       85.07     13.60 o 
   5  -3   6     1625.67     1620.07     62.30 o 
   6  -3   6      859.50      969.25     85.41 o 
   7  -3   6      160.73      160.20     20.82 o 
   8  -3   6      194.18      272.22     59.21 o 
   9  -3   6      589.33      595.60     70.74 o 
  10  -3   6      199.40      260.06     40.54 o 
  11  -3   6       52.81       48.39     29.73 o 
  12  -3   6      111.34       75.95     37.08 o 
 -13  -2   6       55.81      130.97     86.80 o 
 -12  -2   6      225.88      292.81     89.12 o 
 -11  -2   6       21.13      -29.19     58.38 o 
 -10  -2   6      490.33      554.62    123.40 o 
  -9  -2   6     1105.16     1386.63     92.35 o 
  -8  -2   6      178.08      288.18     91.43 o 
  -7  -2   6      184.25      168.45     10.76 o 
  -6  -2   6      313.86      316.81     15.30 o 
  -5  -2   6     5612.88     5902.19     57.66 o 
  -4  -2   6      706.76      632.96     19.71 o 
  -3  -2   6       30.69       33.57     13.05 o 
  -2  -2   6     1704.19     1630.08     39.16 o 
  -1  -2   6     3222.26     3066.35     94.56 o 
   0  -2   6      532.46      642.87     41.99 o 
   1  -2   6        0.20       -9.12     18.23 o 
   2  -2   6     1611.80     1461.97     35.76 o 
   3  -2   6     1752.57     1695.11     29.30 o 
   4  -2   6     1142.96     1248.41     26.92 o 
   5  -2   6       41.81       28.40     11.57 o 
   6  -2   6     1129.72     1005.30    130.89 o 
   7  -2   6        8.12       33.85     17.90 o 
   8  -2   6     1694.09     1239.75    316.11 o 
   9  -2   6      151.21      172.51     34.59 o 
  10  -2   6      903.61      927.16     56.58 o 
  11  -2   6      136.02      131.92     37.97 o 
  12  -2   6        7.71       17.79     30.75 o 
 -13  -1   6       16.47      170.74    141.33 o 
 -12  -1   6      121.66      120.95     76.01 o 
 -11  -1   6      270.20      391.96     81.63 o 
 -10  -1   6      113.95       93.85     92.42 o 
  -9  -1   6      467.43      405.61     22.92 o 
  -8  -1   6       88.52      108.24     15.88 o 
  -7  -1   6     1565.57     1667.73     29.32 o 
  -6  -1   6       52.80       52.16     13.01 o 
  -5  -1   6      671.78      699.21     43.31 o 
  -4  -1   6      800.60      716.12     24.34 o 
  -3  -1   6     6061.57     6349.58     77.71 o 
  -2  -1   6     1985.31     1913.31     38.95 o 
  -1  -1   6     2270.03     2149.04    121.41 o 
   0  -1   6     2254.60     2198.21    100.54 o 
   1  -1   6     4317.50     4083.19     56.54 o 
   2  -1   6     1271.76     1385.88     35.39 o 
   3  -1   6      109.19       69.33     15.55 o 
   4  -1   6     2838.53     2845.96     49.49 o 
   5  -1   6     1442.35     1384.70     37.97 o 
   6  -1   6      152.84      158.44     26.29 o 
   7  -1   6      789.75      874.53     31.10 o 
   8  -1   6     1418.14     1406.52     46.80 o 
   9  -1   6      186.21      222.76     38.41 o 
  10  -1   6       34.39       39.21     43.62 o 
  11  -1   6      451.45      407.85     68.31 o 
  12  -1   6      155.56      176.91     98.70 o 
 -13   0   6       62.33      356.79    152.67 o 
 -12   0   6       19.55       35.36     65.76 o 
 -11   0   6      105.46      125.49     53.65 o 
 -10   0   6     1153.96     1157.58     76.54 o 
  -9   0   6        5.08        7.65     22.57 o 
  -8   0   6        5.31       17.04     14.58 o 
  -7   0   6      343.90      293.68     61.53 o 
  -6   0   6     1818.10     1898.92     34.23 o 
  -5   0   6       37.18       36.42     13.70 o 
  -4   0   6     2134.41     2242.22     38.26 o 
  -3   0   6     1291.00     1204.24     37.54 o 
  -2   0   6     6785.53     6834.34     83.54 o 
  -1   0   6      789.84      722.45     27.08 o 
   0   0   6      130.59      118.93     23.00 o 
   1   0   6    10366.01     9851.93    122.73 o 
   2   0   6     3153.46     2972.19     65.09 o 
   3   0   6     1292.28     1404.13     31.59 o 
   4   0   6      228.34      235.12     21.06 o 
   5   0   6     3775.99     3687.09    104.04 o 
   6   0   6      541.20      552.35     43.76 o 
   7   0   6      147.21      154.49     30.81 o 
   8   0   6       47.12       56.20     28.56 o 
   9   0   6      968.74      931.99    103.47 o 
  10   0   6       72.98      116.96     36.25 o 
  11   0   6       48.07       25.56     69.84 o 
 -13   1   6      247.47      206.55     95.29 o 
 -12   1   6      286.81      213.88     57.78 o 
 -11   1   6        5.08       45.32    109.38 o 
 -10   1   6      906.11      906.37     58.17 o 
  -9   1   6     2159.02     2211.58     64.78 o 
  -8   1   6       13.99       33.54     20.98 o 
  -7   1   6       49.76       35.10     20.28 o 
  -6   1   6      530.10      530.35     40.12 o 
  -5   1   6     3213.38     3236.07     57.94 o 
  -4   1   6      731.83      721.41     28.29 o 
  -3   1   6      759.58      862.87     35.45 o 
  -2   1   6     3950.25     3687.04     63.22 o 
  -1   1   6     7660.88     7665.48     90.51 o 
   0   1   6     6582.44     6731.81     83.75 o 
   1   1   6     3522.33     3527.01    106.13 o 
   2   1   6     8563.83     8535.71    102.94 o 
   3   1   6     1786.94     1739.28     45.22 o 
   4   1   6        2.84       11.36     23.34 o 
   5   1   6      302.50      358.09     25.56 o 
   6   1   6      657.40      698.10     31.56 o 
   7   1   6       16.05       46.12     21.21 o 
   8   1   6        0.35       31.32     27.64 o 
   9   1   6      572.97      649.28     42.53 o 
  10   1   6      156.87      115.61     52.64 o 
  11   1   6        0.18        7.05     36.01 o 
 -12   2   6      283.10      219.37     75.57 o 
 -11   2   6      234.10      255.57     45.34 o 
 -10   2   6       46.14       45.42     35.67 o 
  -9   2   6      578.66      570.64     34.78 o 
  -8   2   6      483.81      515.17     32.73 o 
  -7   2   6     1628.66     1769.11     64.64 o 
  -6   2   6      192.18      276.85     51.67 o 
  -5   2   6     1992.46     1979.82     47.01 o 
  -4   2   6     4716.85     4786.87     71.28 o 
  -3   2   6      686.50      725.40    130.81 o 
  -2   2   6      202.23      199.97     38.25 o 
  -1   2   6     1786.62     1727.63     51.34 o 
   0   2   6      455.44      434.62     36.39 o 
   1   2   6      513.38      546.69     33.42 o 
   2   2   6      621.04      543.79     44.41 o 
   3   2   6     1078.16     1019.60     52.74 o 
   4   2   6      550.90      593.86     33.12 o 
   5   2   6      303.68      332.13     31.09 o 
   6   2   6     1007.01     1081.73     38.71 o 
   7   2   6      302.96      332.19     53.16 o 
   8   2   6       85.29       98.56     36.06 o 
   9   2   6       54.20       56.08     30.65 o 
  10   2   6      160.24      210.08     42.86 o 
  11   2   6       94.62      124.99     44.89 o 
 -12   3   6        1.05       20.18     26.85 o 
 -11   3   6      113.02      116.37     37.52 o 
 -10   3   6     1642.91     1536.73     86.91 o 
  -9   3   6        3.48       44.29     53.75 o 
  -8   3   6     2103.23     2214.07     65.75 o 
  -7   3   6      536.12      595.85     47.76 o 
  -6   3   6      204.34      289.31     31.54 o 
  -5   3   6      382.42      480.70     35.06 o 
  -4   3   6     2691.82     2730.69     68.21 o 
  -3   3   6     1610.70     1654.92     56.19 o 
  -2   3   6      475.07      462.61    160.43 o 
  -1   3   6      449.89      355.54    219.98 o 
   0   3   6     1510.61     1504.96     81.97 o 
   1   3   6     2478.39     2646.38     59.56 o 
   2   3   6      152.08      177.08     31.19 o 
   3   3   6       74.17      101.84     28.86 o 
   4   3   6      664.19      659.00     33.98 o 
   5   3   6      461.08      468.97     32.49 o 
   6   3   6       74.77       66.40     25.12 o 
   7   3   6       77.63       81.20     27.20 o 
   8   3   6      237.13      283.70     34.85 o 
   9   3   6      480.75      539.18     57.88 o 
  10   3   6        0.38        1.16     22.42 o 
 -12   4   6       38.84       -1.16     28.63 o 
 -11   4   6      294.31      177.49     47.72 o 
 -10   4   6      225.97      203.16     59.90 o 
  -9   4   6      788.44      842.56     49.24 o 
  -8   4   6       37.95       56.28     29.29 o 
  -7   4   6      377.30      302.05     57.67 o 
  -6   4   6     1045.05     1139.97     72.68 o 
  -5   4   6      730.58      733.21     42.64 o 
  -4   4   6       45.03       84.53     29.36 o 
  -3   4   6      717.84      804.80     67.27 o 
  -2   4   6     2001.14     1944.20     68.76 o 
  -1   4   6      772.60      767.99     44.49 o 
   0   4   6      288.43      374.66     37.46 o 
   1   4   6      439.94      513.85     76.02 o 
   2   4   6     1605.85     1545.36     55.31 o 
   3   4   6      194.29      245.71     43.39 o 
   4   4   6        6.98      -11.69     23.37 o 
   5   4   6      243.40      303.44     43.45 o 
   6   4   6      458.94      479.15     57.00 o 
   7   4   6      117.47      212.54     37.82 o 
   8   4   6      124.99      122.22     33.59 o 
   9   4   6      235.07      229.51     39.37 o 
  10   4   6      251.03      231.50     87.77 o 
 -11   5   6      258.15       61.54     95.46 o 
 -10   5   6        9.36        9.90     29.79 o 
  -9   5   6     1352.85     1292.13    114.12 o 
  -8   5   6      717.21      704.63     50.95 o 
  -7   5   6      213.26      263.10     41.11 o 
  -6   5   6      128.76      129.99     42.58 o 
  -5   5   6      666.04      682.34     48.18 o 
  -4   5   6      867.41      919.06     90.97 o 
  -3   5   6        4.45       21.49     64.66 o 
  -2   5   6       26.63       84.16     32.78 o 
  -1   5   6       82.71      112.46     54.20 o 
   0   5   6      413.47      467.35     43.61 o 
   1   5   6      276.85      296.65     48.04 o 
   2   5   6      221.79      242.54     39.80 o 
   3   5   6     1618.92     1653.92     74.23 o 
   4   5   6     1925.24     2011.96     69.76 o 
   5   5   6       44.67       68.84     32.23 o 
   6   5   6      342.17      370.08     44.88 o 
   7   5   6      714.66      781.70     60.48 o 
   8   5   6       33.25       85.80     48.99 o 
   9   5   6       57.45       64.43     55.33 o 
 -11   6   6      320.80      336.65     55.73 o 
 -10   6   6      107.89       79.94     42.88 o 
  -9   6   6        0.60        2.80     27.70 o 
  -8   6   6      634.45      682.31     56.82 o 
  -7   6   6      735.99      799.57     58.55 o 
  -6   6   6      226.06      221.71     43.88 o 
  -5   6   6       38.10       57.86     41.62 o 
  -4   6   6      324.93      383.34     55.48 o 
  -3   6   6     1458.68     1546.43     65.87 o 
  -2   6   6     1779.85     1851.76     69.45 o 
  -1   6   6       17.22       39.95     52.26 o 
   0   6   6     1816.76     1833.60     67.70 o 
   1   6   6     1402.63     1539.12    103.72 o 
   2   6   6       12.20       20.72     37.21 o 
   3   6   6     1047.03     1048.89     50.40 o 
   4   6   6      735.33      780.74    134.26 o 
   5   6   6        1.17        4.79     28.15 o 
   6   6   6       16.55        6.65     26.25 o 
   7   6   6      375.25      356.53     45.60 o 
   8   6   6       67.05       91.24     42.91 o 
 -10   7   6      150.27      105.82     49.48 o 
  -9   7   6      313.47      363.93     57.67 o 
  -8   7   6      140.29      152.75     63.34 o 
  -7   7   6       78.65       60.66     50.77 o 
  -6   7   6      550.77      561.00     67.94 o 
  -5   7   6      467.16      394.22     62.42 o 
  -4   7   6      120.94      124.73     42.92 o 
  -3   7   6     2001.94     2135.41     78.02 o 
  -2   7   6      573.44      626.86     76.08 o 
  -1   7   6       92.65       94.65     42.19 o 
   0   7   6      641.21      598.39     55.71 o 
   1   7   6      440.06      435.43     61.94 o 
   2   7   6      192.29      261.99     49.10 o 
   3   7   6       16.75       17.75     28.84 o 
   4   7   6      217.22      190.15     46.17 o 
   5   7   6      302.27      335.65     51.94 o 
   6   7   6      137.09      121.51     45.79 o 
   7   7   6      108.19       98.30     45.23 o 
  -9   8   6      374.24      428.36     94.85 o 
  -8   8   6      576.43      607.15     80.16 o 
  -7   8   6        0.01      -20.42     40.84 o 
  -6   8   6      754.77      911.43     84.21 o 
  -5   8   6      457.20      476.04     72.95 o 
  -4   8   6       11.54      -23.92     47.84 o 
  -3   8   6       62.15       58.60     42.40 o 
  -2   8   6      331.11      387.42     67.00 o 
  -1   8   6      697.20      708.11     62.89 o 
   0   8   6      153.39      228.44     59.93 o 
   1   8   6      133.85      140.41     57.73 o 
   2   8   6      731.56      710.28    107.48 o 
   3   8   6      652.49      681.60     62.33 o 
   4   8   6        1.08       -8.01     37.74 o 
   5   8   6        0.76       35.64     40.18 o 
   6   8   6      221.99      358.09     58.39 o 
  -7   9   6      112.95      106.50    127.67 o 
  -6   9   6       41.68       35.65    114.84 o 
  -5   9   6      187.10      276.69     59.94 o 
  -4   9   6      455.26      435.59     64.19 o 
  -3   9   6      113.81      290.67     90.47 o 
  -2   9   6        6.24       33.77     42.00 o 
  -1   9   6      216.51      306.65     70.61 o 
   0   9   6      114.61       68.32     77.83 o 
   1   9   6        1.04       54.01     75.45 o 
   2   9   6       12.87       45.07     41.38 o 
   3   9   6      162.38      294.96     66.72 o 
   4   9   6       92.38      148.08     61.93 o 
  -5  10   6        8.41       20.28     47.24 o 
  -4  10   6       98.19      204.10     71.98 o 
  -3  10   6      133.19      206.16     73.21 o 
  -2  10   6       31.88      150.16     65.82 o 
  -1  10   6       31.78      -56.92    113.84 o 
   0  10   6       11.64       68.46     51.08 o 
   1  10   6      137.46       89.31     87.47 o 
   2  10   6      276.86      214.91     95.57 o 
  -2 -15   7      323.25      387.85     97.99 o 
  -1 -15   7       37.62       21.55     48.22 o 
   0 -15   7       68.21       79.00     45.62 o 
   1 -15   7      171.86       -1.12     26.19 o 
   2 -15   7      209.84        0.11     50.23 o 
   3 -15   7        5.24        4.14     30.41 o 
  -4 -14   7       19.30       28.60     65.38 o 
  -3 -14   7       49.45       63.08     64.86 o 
  -2 -14   7      414.13      458.89     57.82 o 
  -1 -14   7      231.36      273.15     62.09 o 
   0 -14   7        8.77       16.70     36.78 o 
   1 -14   7      134.80        3.34     30.22 o 
   2 -14   7      395.03       -1.54     52.33 o 
   3 -14   7      151.00       10.18     29.61 o 
   4 -14   7        2.93        7.68     28.52 o 
   5 -14   7       80.14       -0.44     42.52 o 
   6 -14   7       94.82       -0.22     24.79 o 
  -6 -13   7        4.42       33.58     38.64 o 
  -5 -13   7      302.43      381.89     51.01 o 
  -4 -13   7      189.64      209.33     45.65 o 
  -3 -13   7        0.63      -12.40     37.04 o 
  -2 -13   7       48.19       61.78     37.62 o 
  -1 -13   7      284.85      274.30     56.41 o 
   0 -13   7      135.68      136.95     45.67 o 
   1 -13   7        3.99       16.66     29.08 o 
   2 -13   7      159.57       86.69     77.50 o 
   3 -13   7      120.58       21.50     39.55 o 
   4 -13   7      121.38        8.29     25.86 o 
   5 -13   7       71.75       -6.02     34.11 o 
   6 -13   7      104.84       47.57     54.97 o 
   7 -13   7      150.66       54.11     87.02 o 
  -7 -12   7      205.62      284.59     57.72 o 
  -6 -12   7       73.71      198.05     88.18 o 
  -5 -12   7        7.61       50.32     43.44 o 
  -4 -12   7       71.93       74.65     40.00 o 
  -3 -12   7      462.66      424.96     46.67 o 
  -2 -12   7       23.96       44.38     35.03 o 
  -1 -12   7       17.74       20.82     35.98 o 
   0 -12   7        3.85        4.32     23.62 o 
   1 -12   7      221.76       71.61     86.48 o 
   2 -12   7      421.91      274.13    200.24 o 
   3 -12   7       47.25       25.83     40.10 o 
   4 -12   7      621.49      652.08     42.84 o 
   5 -12   7      295.06      260.67     35.48 o 
   6 -12   7      192.17      114.56     73.15 o 
   7 -12   7      234.66       -6.51     22.08 o 
   8 -12   7      499.30        5.18     60.26 o 
  -8 -11   7        0.11      -15.81     39.49 o 
  -7 -11   7       18.41       20.34     31.69 o 
  -6 -11   7      141.36      145.99     29.59 o 
  -5 -11   7       63.21       91.87     34.61 o 
  -4 -11   7        3.89       25.08     35.09 o 
  -3 -11   7      388.86      384.16     58.56 o 
  -2 -11   7      643.86      748.45     98.83 o 
  -1 -11   7      920.71     1004.77     49.51 o 
   0 -11   7        0.51       -3.08     20.97 o 
   1 -11   7      931.83     1052.95     83.20 o 
   2 -11   7     1701.09     1737.27     98.00 o 
   3 -11   7      515.17      512.32     40.10 o 
   4 -11   7        1.77       29.20     21.87 o 
   5 -11   7     1107.26     1088.82    124.64 o 
   6 -11   7      514.25      501.40    274.56 o 
   7 -11   7       12.78        2.42     48.58 o 
   8 -11   7      133.54       -3.53     83.83 o 
   9 -11   7      190.40       -5.39     46.55 o 
  -9 -10   7       20.83       24.57     43.21 o 
  -8 -10   7      546.07      320.10     98.09 o 
  -7 -10   7      335.58      311.34     63.78 o 
  -6 -10   7        2.04       -5.98     15.87 o 
  -5 -10   7       69.24       97.85     26.89 o 
  -4 -10   7     1294.31     1247.24     49.79 o 
  -3 -10   7       97.94      121.54     30.50 o 
  -2 -10   7      131.56      131.99     29.80 o 
  -1 -10   7     1156.40     1287.13     57.37 o 
   0 -10   7      328.98      330.25     36.76 o 
   1 -10   7        3.59        4.22     18.19 o 
   2 -10   7      345.50      325.02     68.36 o 
   3 -10   7     1882.78     2022.93     50.13 o 
   4 -10   7       67.39       81.40     21.26 o 
   5 -10   7        7.68        4.24     19.56 o 
   6 -10   7      146.69       61.06    106.91 o 
   7 -10   7     1005.89     1224.73    162.54 o 
   8 -10   7       16.99        3.23     15.18 o 
   9 -10   7      367.91      245.21     85.59 o 
  10 -10   7       97.20      160.06    188.20 o 
 -10  -9   7      185.03        0.44     45.72 o 
  -9  -9   7       97.58        2.86     48.03 o 
  -8  -9   7      125.25       55.03     47.70 o 
  -7  -9   7      470.97      467.99     21.82 o 
  -6  -9   7      464.50      505.54     28.22 o 
  -5  -9   7       81.72       55.13     18.38 o 
  -4  -9   7     1317.23     1355.20     40.04 o 
  -3  -9   7      418.61      519.50     36.60 o 
  -2  -9   7        0.66        2.50     14.37 o 
  -1  -9   7      839.40      906.91     37.49 o 
   0  -9   7     1593.81     1723.36     54.25 o 
   1  -9   7      229.83      264.46     25.02 o 
   2  -9   7      238.00      223.90     24.07 o 
   3  -9   7     2224.74     2384.78     42.45 o 
   4  -9   7     2325.05     2367.15     48.16 o 
   5  -9   7      133.03      142.54     20.70 o 
   6  -9   7      111.09       41.99     72.70 o 
   7  -9   7      417.81      411.27     42.28 o 
   8  -9   7     1191.05     1133.96     61.44 o 
   9  -9   7      144.59       84.80     34.88 o 
  10  -9   7        1.81       87.95     90.21 o 
 -11  -8   7        0.54        4.19     56.51 o 
 -10  -8   7       18.84        6.39     53.86 o 
  -9  -8   7       55.98       -1.65     48.14 o 
  -8  -8   7       49.69       -6.94     49.24 o 
  -7  -8   7      516.18      512.98     13.37 o 
  -6  -8   7      191.63      194.73     19.96 o 
  -5  -8   7        0.54       -4.90      9.80 o 
  -4  -8   7     1723.08     1826.26     57.58 o 
  -3  -8   7     4321.20     4475.17     65.23 o 
  -2  -8   7     1391.48     1509.66     34.89 o 
  -1  -8   7       94.32       99.08     18.99 o 
   0  -8   7     2222.68     2256.38     58.29 o 
   1  -8   7      552.53      560.66     32.62 o 
   2  -8   7      752.89      744.63     31.57 o 
   3  -8   7       50.32       69.80     34.86 o 
   4  -8   7      204.15      175.23     61.75 o 
   5  -8   7      835.13      818.18     43.15 o 
   6  -8   7      396.67      356.69     34.06 o 
   7  -8   7      102.08      112.78     16.70 o 
   8  -8   7     1309.79     1300.27     48.43 o 
   9  -8   7      760.27      822.89     83.96 o 
  10  -8   7       65.23      188.74    124.81 o 
  11  -8   7       33.93       39.19     45.87 o 
 -11  -7   7        1.61      -17.40     63.56 o 
 -10  -7   7      201.06       -8.04     59.05 o 
  -9  -7   7      284.56       13.44     55.52 o 
  -8  -7   7      355.24      412.58     80.53 o 
  -7  -7   7      102.57      138.14     60.15 o 
  -6  -7   7      581.30      600.82     25.71 o 
  -5  -7   7      542.81      587.30     19.48 o 
  -4  -7   7       81.28      108.93     17.50 o 
  -3  -7   7      112.76      142.87     20.50 o 
  -2  -7   7     2808.19     2727.31     57.70 o 
  -1  -7   7     1329.69     1316.33     28.70 o 
   0  -7   7      330.26      387.53     19.32 o 
   1  -7   7      119.15      102.49     34.89 o 
   2  -7   7     1163.07     1181.55     43.96 o 
   3  -7   7     3290.36     3329.26     69.19 o 
   4  -7   7      414.40      438.15     40.56 o 
   5  -7   7      211.50      220.59     38.72 o 
   6  -7   7      497.92      514.46     47.53 o 
   7  -7   7      640.36      666.78     32.58 o 
   8  -7   7       21.72       24.06     17.57 o 
   9  -7   7      420.16      422.14     25.09 o 
  10  -7   7      560.83      572.01     81.26 o 
  11  -7   7       58.47       62.85     33.00 o 
 -12  -6   7      134.00        0.11     46.16 o 
 -11  -6   7       59.82      102.33    128.99 o 
 -10  -6   7      102.45       62.90     69.07 o 
  -9  -6   7       62.57       41.20     57.72 o 
  -8  -6   7      301.53      309.57     69.85 o 
  -7  -6   7      909.41     1067.72    121.11 o 
  -6  -6   7        1.03       -3.58      7.15 o 
  -5  -6   7      768.27      711.96     48.81 o 
  -4  -6   7      514.56      563.96     46.79 o 
  -3  -6   7     1716.42     1822.99     37.02 o 
  -2  -6   7       22.36       23.87     17.85 o 
  -1  -6   7     1941.82     1954.84     39.73 o 
   0  -6   7     1985.04     1946.52     33.52 o 
   1  -6   7       52.19       16.41     25.23 o 
   2  -6   7      602.31      543.04     46.28 o 
   3  -6   7     1296.43     1177.03     61.18 o 
   4  -6   7     2841.02     2890.27     92.24 o 
   5  -6   7      237.30      290.06     54.09 o 
   6  -6   7      403.11      474.09     52.88 o 
   7  -6   7      295.78      304.80     25.75 o 
   8  -6   7     1356.37     1373.04     39.22 o 
   9  -6   7        0.02       10.96     20.08 o 
  10  -6   7       99.96       66.55     35.62 o 
  11  -6   7      257.04      238.40     40.03 o 
 -12  -5   7       25.47      -16.30     66.20 o 
 -11  -5   7      201.02      241.03    131.97 o 
 -10  -5   7      540.41      567.63     92.88 o 
  -9  -5   7        0.63       55.41     57.50 o 
  -8  -5   7       15.10       -0.11     45.93 o 
  -7  -5   7      288.20      322.57     59.60 o 
  -6  -5   7     1876.04     1946.25     35.96 o 
  -5  -5   7      546.61      535.17     19.74 o 
  -4  -5   7      161.32      165.93     30.35 o 
  -3  -5   7     2607.09     2554.48     47.63 o 
  -2  -5   7     4053.87     4085.80     80.30 o 
  -1  -5   7      515.51      544.30     25.81 o 
   0  -5   7       46.17       28.20     16.06 o 
   1  -5   7     1224.25     1095.53     21.79 o 
   2  -5   7       21.11       35.36     27.43 o 
   3  -5   7        8.31      -13.55     27.10 o 
   4  -5   7     1344.29     1268.87     63.50 o 
   5  -5   7     1700.98     1556.48    107.06 o 
   6  -5   7      187.83      166.35     47.81 o 
   7  -5   7       55.73       22.69     38.33 o 
   8  -5   7     1816.78     1894.29     42.67 o 
   9  -5   7      939.26      990.17     42.72 o 
  10  -5   7        4.79      -13.45     26.90 o 
  11  -5   7      104.86      111.37     36.05 o 
 -12  -4   7      153.73      146.95     90.77 o 
 -11  -4   7        8.58      108.28    120.51 o 
 -10  -4   7      326.91      297.67     78.77 o 
  -9  -4   7      136.84      172.51     64.44 o 
  -8  -4   7     1554.09     1741.66     94.25 o 
  -7  -4   7        0.77      -21.20     42.41 o 
  -6  -4   7      692.05      696.55     22.98 o 
  -5  -4   7      759.72      711.12     50.80 o 
  -4  -4   7       95.79       88.01     14.70 o 
  -3  -4   7      438.70      418.65     24.24 o 
  -2  -4   7     4178.33     4018.10     57.46 o 
  -1  -4   7     1618.44     1407.21     23.95 o 
   0  -4   7      196.74      178.69     14.41 o 
   1  -4   7    15244.19    16021.21    135.11 o 
   2  -4   7     1747.87     1568.29     57.57 o 
   3  -4   7      507.82      456.29     43.86 o 
   4  -4   7      687.71      648.08     51.68 o 
   5  -4   7     2629.95     2555.02     84.61 o 
   6  -4   7     1029.84     1116.22     67.89 o 
   7  -4   7       29.51       19.17     56.07 o 
   8  -4   7       78.56      121.39     48.25 o 
   9  -4   7      669.87      509.58    136.96 o 
  10  -4   7     1076.20     1148.03     46.67 o 
  11  -4   7       35.94       29.35     27.21 o 
  12  -4   7       49.52       16.71     29.21 o 
 -12  -3   7      278.15      388.33     96.94 o 
 -11  -3   7      520.89      589.65    144.44 o 
 -10  -3   7      136.67      130.32     66.87 o 
  -9  -3   7      794.22      944.66    126.50 o 
  -8  -3   7      143.82      193.55     56.07 o 
  -7  -3   7      648.21      629.64     29.70 o 
  -6  -3   7      181.38      191.99     20.00 o 
  -5  -3   7     2286.89     2334.30     29.25 o 
  -4  -3   7      218.12      184.33     18.18 o 
  -3  -3   7      665.23      672.30     44.58 o 
  -2  -3   7     4778.65     4916.28     79.98 o 
  -1  -3   7     5216.08     5091.75     62.36 o 
   0  -3   7      666.84      563.56     68.99 o 
   1  -3   7      989.89     1122.19     39.74 o 
   2  -3   7     2344.43     2232.08     53.73 o 
   3  -3   7     4578.46     4656.22     73.47 o 
   4  -3   7     2058.29     2046.83     46.60 o 
   5  -3   7       35.82       21.22     10.33 o 
   6  -3   7     1002.82     1057.90     95.99 o 
   7  -3   7      283.10      380.08     55.08 o 
   8  -3   7     1632.82     1724.59     85.21 o 
   9  -3   7      328.53      330.50     59.05 o 
  10  -3   7      198.35      267.47     62.57 o 
  11  -3   7      133.39      119.08     58.49 o 
 -12  -2   7      214.44      252.93     89.01 o 
 -11  -2   7      554.22      722.09     98.39 o 
 -10  -2   7      578.28      819.95     91.56 o 
  -9  -2   7      193.76      214.59    100.58 o 
  -8  -2   7      537.13      559.55     17.48 o 
  -7  -2   7     1632.24     1664.51     26.44 o 
  -6  -2   7      643.22      716.65     25.01 o 
  -5  -2   7      826.66      868.45     37.47 o 
  -4  -2   7     1441.08     1324.12     38.04 o 
  -3  -2   7      638.04      610.85     26.00 o 
  -2  -2   7      453.79      500.67     35.10 o 
  -1  -2   7      126.04      173.45     23.32 o 
   0  -2   7     7729.52     7720.65     87.67 o 
   1  -2   7     1121.09     1085.72     62.40 o 
   2  -2   7      533.59      655.70     31.55 o 
   3  -2   7     1725.76     1599.64     30.81 o 
   4  -2   7     2579.70     2545.00     37.76 o 
   5  -2   7     1395.88     1370.66     42.19 o 
   6  -2   7      119.39      150.55     23.41 o 
   7  -2   7     1070.84     1090.53     37.08 o 
   8  -2   7      601.60      745.28     71.34 o 
   9  -2   7      279.60      352.86     93.31 o 
  10  -2   7       25.10       19.72     43.51 o 
  11  -2   7      217.69      132.74     91.76 o 
 -12  -1   7       19.05       25.11    101.01 o 
 -11  -1   7       63.16       27.43     60.81 o 
 -10  -1   7     1739.95     1766.47     98.55 o 
  -9  -1   7       81.28      109.07     18.97 o 
  -8  -1   7      149.34      113.95     16.28 o 
  -7  -1   7      330.22      318.59     18.19 o 
  -6  -1   7     1190.63     1276.85     32.91 o 
  -5  -1   7      295.10      346.53     20.41 o 
  -4  -1   7      788.92      766.76     25.64 o 
  -3  -1   7     1182.66     1119.45     29.97 o 
  -2  -1   7     2336.99     2334.21     42.22 o 
  -1  -1   7      147.12      175.21     20.68 o 
   0  -1   7      438.70      424.43     26.72 o 
   1  -1   7     1766.82     1645.20     50.35 o 
   2  -1   7     2062.50     1996.41     84.05 o 
   3  -1   7      100.37      135.91     18.86 o 
   4  -1   7     1358.32     1368.02     38.90 o 
   5  -1   7     1144.66     1148.70     35.78 o 
   6  -1   7      202.25      249.49     28.03 o 
   7  -1   7      463.32      462.83     33.49 o 
   8  -1   7      697.43      783.43     45.93 o 
   9  -1   7     1346.26     1422.69     65.30 o 
  10  -1   7       79.37       87.46     53.65 o 
  11  -1   7        2.62       29.74     78.98 o 
 -12   0   7      169.03      223.18    135.83 o 
 -11   0   7       50.49       23.36     23.89 o 
 -10   0   7      109.32       78.13     24.13 o 
  -9   0   7     1766.71     1791.12     68.40 o 
  -8   0   7      229.76      210.44     40.49 o 
  -7   0   7       11.05       32.28     16.26 o 
  -6   0   7      564.89      629.91     36.42 o 
  -5   0   7     1779.46     1906.89     65.44 o 
  -4   0   7      306.97      259.93     26.84 o 
  -3   0   7       27.39       38.72     19.44 o 
  -2   0   7      556.70      487.70     41.10 o 
  -1   0   7     3557.48     3457.29     63.33 o 
   0   0   7     1308.78     1316.80     53.53 o 
   1   0   7        5.72       20.63     22.91 o 
   2   0   7     3026.60     2931.97     64.94 o 
   3   0   7     5193.37     5058.60     97.52 o 
   4   0   7     1705.29     1668.53     41.72 o 
   5   0   7      380.85      495.76     53.62 o 
   6   0   7     2021.78     2102.55     48.65 o 
   7   0   7      295.14      286.40     33.43 o 
   8   0   7       39.42       67.19     33.00 o 
   9   0   7       57.50      108.76     28.52 o 
  10   0   7      165.79      215.36     49.25 o 
  11   0   7      188.93      144.40     44.20 o 
 -12   1   7      303.80      523.39    101.13 o 
 -11   1   7      463.70      474.71     81.72 o 
 -10   1   7      481.04      429.47     35.83 o 
  -9   1   7      415.16      310.60     57.67 o 
  -8   1   7     1001.88     1068.12     43.05 o 
  -7   1   7     1101.83     1177.62     53.40 o 
  -6   1   7      223.27      294.27     41.61 o 
  -5   1   7      188.97      213.39     29.36 o 
  -4   1   7     1983.33     2014.59     54.11 o 
  -3   1   7     2907.86     3002.53     55.80 o 
  -2   1   7      151.73      211.28     26.03 o 
  -1   1   7     1436.58     1492.52     42.89 o 
   0   1   7     3500.50     3436.40     61.75 o 
   1   1   7     2108.31     2063.35     97.67 o 
   2   1   7      714.07      700.47     38.14 o 
   3   1   7     1626.60     1545.10     49.31 o 
   4   1   7     2086.81     1938.80     45.49 o 
   5   1   7       32.08       10.93     20.61 o 
   6   1   7        1.30       -2.85     23.24 o 
   7   1   7      803.11      819.47     42.43 o 
   8   1   7      279.61      331.83     42.06 o 
   9   1   7        8.24       13.55     30.43 o 
  10   1   7       65.23       40.58     32.50 o 
  11   1   7       73.59       95.01     51.43 o 
 -12   2   7        0.01       -4.27     17.68 o 
 -11   2   7      166.97      145.47     36.19 o 
 -10   2   7     1125.01     1220.29     67.83 o 
  -9   2   7      537.92      482.84     55.91 o 
  -8   2   7        2.69      -14.26     28.52 o 
  -7   2   7     1503.83     1569.66     69.30 o 
  -6   2   7     1588.85     1681.79     55.98 o 
  -5   2   7      201.03      213.27     44.40 o 
  -4   2   7      709.91      824.78     86.23 o 
  -3   2   7     2336.21     2398.09     55.92 o 
  -2   2   7     1501.41     1457.79     53.77 o 
  -1   2   7       11.51       24.49     22.66 o 
   0   2   7     1800.57     1773.02     59.63 o 
   1   2   7     2331.42     2338.80     66.34 o 
   2   2   7     1013.11     1027.10     62.82 o 
   3   2   7       20.02        1.21     34.26 o 
   4   2   7     1771.20     1746.74     49.88 o 
   5   2   7      888.63      964.08     49.86 o 
   6   2   7      323.45      317.84     37.26 o 
   7   2   7      286.66      312.18     41.91 o 
   8   2   7      178.20      210.13     43.99 o 
   9   2   7      338.17      252.50     47.61 o 
  10   2   7      103.77       50.82     40.94 o 
 -12   3   7      228.69      113.06     42.40 o 
 -11   3   7        3.49       13.96     31.14 o 
 -10   3   7      204.71      221.84     36.68 o 
  -9   3   7     1195.54     1228.91     61.36 o 
  -8   3   7      348.88      358.24     37.81 o 
  -7   3   7      139.99      163.61     57.72 o 
  -6   3   7     1907.99     1973.98     73.59 o 
  -5   3   7     2155.00     2177.48     68.32 o 
  -4   3   7       28.74       63.09     27.62 o 
  -3   3   7     1587.77     1598.36     65.38 o 
  -2   3   7     3180.50     3269.81     70.61 o 
  -1   3   7     1209.26     1170.48     57.46 o 
   0   3   7       42.61       33.87     26.33 o 
   1   3   7     1211.99     1261.14     57.70 o 
   2   3   7     2505.97     2517.65     76.26 o 
   3   3   7      815.89      905.43     48.13 o 
   4   3   7        0.02       10.54     28.62 o 
   5   3   7      201.12      200.65     31.23 o 
   6   3   7     1228.70     1252.96     52.29 o 
   7   3   7       19.50       52.53     31.54 o 
   8   3   7        0.64      -13.03     26.05 o 
   9   3   7      363.33      388.81     45.42 o 
  10   3   7      173.91      153.36     44.63 o 
 -11   4   7      489.39      365.43     56.95 o 
 -10   4   7        2.98        9.05     43.11 o 
  -9   4   7      491.56      517.95     73.17 o 
  -8   4   7     1427.30     1626.91     70.19 o 
  -7   4   7      207.28      208.23     45.19 o 
  -6   4   7      305.00      394.56     50.09 o 
  -5   4   7      954.50      935.22     87.17 o 
  -4   4   7     1855.92     1980.96     79.49 o 
  -3   4   7      260.62      250.58     38.72 o 
  -2   4   7       56.69       64.99     31.86 o 
  -1   4   7     1265.23     1308.59     65.47 o 
   0   4   7     1223.80     1246.55     65.88 o 
   1   4   7      199.57      212.12     38.74 o 
   2   4   7       64.08       84.91     56.01 o 
   3   4   7      681.40      742.46     59.45 o 
   4   4   7      705.20      544.33     89.55 o 
   5   4   7      133.81      131.67     35.69 o 
   6   4   7      423.38      435.02     41.01 o 
   7   4   7      269.64      305.82     40.28 o 
   8   4   7      245.30      206.54     43.36 o 
   9   4   7        6.45       28.33     35.80 o 
 -11   5   7      317.57      308.57     62.00 o 
 -10   5   7       43.86       92.00     49.01 o 
  -9   5   7       63.37       44.98     42.97 o 
  -8   5   7      140.93      191.91     43.50 o 
  -7   5   7      790.53      803.70     55.02 o 
  -6   5   7      539.26      642.05     73.54 o 
  -5   5   7       78.78       82.60     36.25 o 
  -4   5   7      585.26      598.93     61.45 o 
  -3   5   7     1049.07     1078.00     83.26 o 
  -2   5   7      365.88      475.29     47.83 o 
  -1   5   7        0.45       94.74     44.46 o 
   0   5   7      418.11      497.05     49.93 o 
   1   5   7     1997.44     2101.43     72.82 o 
   2   5   7      552.36      524.20     60.96 o 
   3   5   7      314.57      306.98    118.16 o 
   4   5   7      433.47      477.06     53.52 o 
   5   5   7     1171.08     1278.95     56.15 o 
   6   5   7       21.37       39.80     30.76 o 
   7   5   7      289.16      252.52     42.29 o 
   8   5   7      323.90      312.99    102.07 o 
 -10   6   7      277.25      225.99     63.01 o 
  -9   6   7      328.51      246.67     98.16 o 
  -8   6   7        1.63       23.74     43.34 o 
  -7   6   7       19.72       -3.54     38.90 o 
  -6   6   7      387.91      416.07     53.41 o 
  -5   6   7      755.78      549.88    120.77 o 
  -4   6   7       39.57       68.48     38.55 o 
  -3   6   7       79.75      135.71     62.24 o 
  -2   6   7      965.92      978.10     61.39 o 
  -1   6   7      650.47      559.55     53.80 o 
   0   6   7      110.07      118.07     42.18 o 
   1   6   7      533.30      587.90     66.40 o 
   2   6   7      574.67      523.31     56.05 o 
   3   6   7      113.84      108.71     39.98 o 
   4   6   7      135.52      133.79     48.04 o 
   5   6   7      561.30      580.22     55.98 o 
   6   6   7       49.61       29.72     37.95 o 
   7   6   7        9.62       73.81     38.81 o 
  -9   7   7      186.13      202.21     55.03 o 
  -8   7   7      362.89      396.82     60.25 o 
  -7   7   7      243.89      251.93     56.18 o 
  -6   7   7      115.55      141.99     49.58 o 
  -5   7   7     1079.33      911.15    104.68 o 
  -4   7   7      890.02      920.16     67.81 o 
  -3   7   7        2.59       -6.04     32.30 o 
  -2   7   7      225.70      276.74     80.85 o 
  -1   7   7      527.34      592.61     61.14 o 
   0   7   7      472.15      537.91     90.29 o 
   1   7   7       21.26       76.83     43.62 o 
   2   7   7      482.23      554.61     83.13 o 
   3   7   7      307.73      240.81    104.23 o 
   4   7   7      156.62      107.67     61.99 o 
   5   7   7       67.14      150.05     43.94 o 
   6   7   7      140.51      260.30     48.80 o 
  -8   8   7      354.29      347.71     77.56 o 
  -7   8   7      317.31      411.39     81.85 o 
  -6   8   7       60.86      114.08     64.35 o 
  -5   8   7      116.37      250.23     68.48 o 
  -4   8   7      724.06      862.26     73.38 o 
  -3   8   7      341.62      369.99     60.92 o 
  -2   8   7        2.91       90.18     63.28 o 
  -1   8   7      229.49      289.61    104.27 o 
   0   8   7      254.00      324.69     70.12 o 
   1   8   7       26.69       71.42     48.48 o 
   2   8   7       91.89      158.62    104.54 o 
   3   8   7       73.22       74.79     53.66 o 
   4   8   7      345.85      254.88     99.59 o 
   5   8   7       15.80      131.04     47.20 o 
  -6   9   7      137.26      170.80    110.71 o 
  -5   9   7       65.86       53.55     60.42 o 
  -4   9   7       76.88      114.49     56.94 o 
  -3   9   7       26.41       69.12     51.32 o 
  -2   9   7      137.43      224.56     72.67 o 
  -1   9   7       63.85       43.49     96.22 o 
   0   9   7       96.42      106.97     82.12 o 
   1   9   7      167.58       65.31     50.82 o 
   2   9   7       74.94       -5.58     44.42 o 
   3   9   7       80.51       59.54     49.49 o 
  -2  10   7      108.28       27.62     74.23 o 
  -1  10   7      137.70      136.79     60.12 o 
  -2 -15   8       92.82      132.65     50.30 o 
  -1 -15   8      273.24      239.49     58.66 o 
   0 -15   8       87.91       88.39    100.63 o 
   1 -15   8       37.91       -3.29     30.32 o 
   2 -15   8      188.46        9.36     64.55 o 
   3 -15   8      102.68        0.33     29.96 o 
  -4 -14   8      203.08      248.06     87.85 o 
  -3 -14   8       18.62       -4.85     37.16 o 
  -2 -14   8        8.90      -18.26     36.52 o 
  -1 -14   8      149.25      177.99     47.80 o 
   0 -14   8       17.90       47.46     43.71 o 
   1 -14   8      100.92        8.07     30.84 o 
   2 -14   8        0.14       20.62     41.51 o 
   3 -14   8      392.78       -0.23     25.58 o 
   4 -14   8      276.27        1.52     31.50 o 
   5 -14   8        2.32        0.11     20.16 o 
   6 -14   8       22.60        6.61     56.40 o 
  -6 -13   8      108.80      103.29     39.87 o 
  -5 -13   8       42.30        4.14     46.79 o 
  -4 -13   8      123.99      108.66     40.53 o 
  -3 -13   8      203.61      208.93     53.80 o 
  -2 -13   8      324.33      411.81     50.78 o 
  -1 -13   8       34.64        5.77     32.73 o 
   0 -13   8      265.01      291.46     45.10 o 
   1 -13   8      264.71      300.75     55.84 o 
   2 -13   8      110.34       53.13     65.21 o 
   3 -13   8       18.07       -2.55     22.15 o 
   4 -13   8        7.97       19.74     37.60 o 
   5 -13   8      198.63      214.12     45.17 o 
   6 -13   8      453.97      294.45    189.05 o 
   7 -13   8       30.21       -4.19     58.27 o 
  -7 -12   8        5.00       35.48     24.70 o 
  -6 -12   8      225.61      304.50     44.82 o 
  -5 -12   8      270.49      298.61    116.00 o 
  -4 -12   8        1.37       12.67     32.12 o 
  -3 -12   8      184.63      249.64     42.69 o 
  -2 -12   8      429.63      440.10     55.30 o 
  -1 -12   8        9.85       53.30     31.36 o 
   0 -12   8        9.66       52.92     30.71 o 
   1 -12   8        4.51      -12.85     32.28 o 
   2 -12   8      424.06      502.00     60.04 o 
   3 -12   8      820.92      838.48     74.05 o 
   4 -12   8        1.10        3.61     28.58 o 
   5 -12   8      662.18      718.37     39.33 o 
   6 -12   8      499.71      254.41    160.69 o 
   7 -12   8      359.31      -13.88     98.93 o 
   8 -12   8      213.02      -16.13     54.27 o 
  -8 -11   8      280.84      158.07    128.56 o 
  -7 -11   8       25.61       58.73     38.15 o 
  -6 -11   8        1.28       -2.16     21.21 o 
  -5 -11   8      118.01      126.17     35.45 o 
  -4 -11   8      459.26      350.17     99.37 o 
  -3 -11   8      415.06      503.17     43.18 o 
  -2 -11   8       74.46       63.70     30.17 o 
  -1 -11   8      483.22      550.16     51.66 o 
   0 -11   8     1071.38     1115.59    123.21 o 
   1 -11   8      407.47      301.24     60.59 o 
   2 -11   8      410.21      384.09     64.67 o 
   3 -11   8      741.47      711.20     46.83 o 
   4 -11   8       88.39      131.55     36.63 o 
   5 -11   8        6.44        5.54     18.69 o 
   6 -11   8       16.45       13.71     19.43 o 
   7 -11   8      223.09      124.99     44.14 o 
   8 -11   8       60.98        2.59     36.81 o 
   9 -11   8        5.96       31.63     49.32 o 
  -9 -10   8       96.51        5.84     53.87 o 
  -8 -10   8        0.28       -6.99     44.45 o 
  -7 -10   8      530.32      526.33     28.36 o 
  -6 -10   8     1111.45     1168.25     40.14 o 
  -5 -10   8      405.16      342.04     27.31 o 
  -4 -10   8      117.07       99.67     31.93 o 
  -3 -10   8     2272.76     2314.01     64.03 o 
  -2 -10   8      270.95      307.07     41.69 o 
  -1 -10   8       80.12       75.02     26.18 o 
   0 -10   8      304.11      339.56     47.67 o 
   1 -10   8       23.34       16.72     21.37 o 
   2 -10   8        0.25       14.18     22.07 o 
   3 -10   8        1.17       -1.31     10.13 o 
   4 -10   8      700.29      767.50     89.86 o 
   5 -10   8       23.83       25.31     18.34 o 
   6 -10   8       26.01       -1.99     37.10 o 
   7 -10   8      128.46       89.56     71.88 o 
   8 -10   8      708.68      450.63    314.18 o 
   9 -10   8      154.62       99.33     95.23 o 
  10 -10   8       23.72        3.23     39.43 o 
 -10  -9   8       61.71       -7.38     90.00 o 
  -9  -9   8      428.44       -3.08     75.25 o 
  -8  -9   8      527.69      -28.54     97.50 o 
  -7  -9   8       19.94       22.75     12.61 o 
  -6  -9   8       81.25       72.15     25.28 o 
  -5  -9   8        7.38        2.20     25.21 o 
  -4  -9   8       63.35       65.33     22.37 o 
  -3  -9   8       16.61       41.92     17.86 o 
  -2  -9   8      128.97      190.47     36.51 o 
  -1  -9   8      215.10      185.06     27.60 o 
   0  -9   8      387.24      357.25     36.22 o 
   1  -9   8      969.51      995.66     74.50 o 
   2  -9   8      245.01      253.91     37.79 o 
   3  -9   8       16.14       20.35     39.05 o 
   4  -9   8      561.22      422.74    168.25 o 
   5  -9   8     1013.30     1037.45     72.13 o 
   6  -9   8      105.13      117.03     51.21 o 
   7  -9   8      139.49      227.55     68.13 o 
   8  -9   8      522.49      333.20    241.45 o 
   9  -9   8      412.46      255.01    256.69 o 
  10  -9   8      129.16       77.00     62.01 o 
 -10  -8   8      146.19      -12.56     92.86 o 
  -9  -8   8       12.18      -12.45     90.88 o 
  -8  -8   8      272.53      389.87     85.82 o 
  -7  -8   8      301.96      253.69     28.13 o 
  -6  -8   8      107.97      102.47     31.72 o 
  -5  -8   8      514.02      531.53     45.16 o 
  -4  -8   8      514.09      597.10     25.67 o 
  -3  -8   8       55.13       72.18     17.93 o 
  -2  -8   8      204.84      295.33     23.63 o 
  -1  -8   8     1931.05     2097.43     32.49 o 
   0  -8   8      936.34     1020.50     28.02 o 
   1  -8   8     1864.99     1917.34     57.97 o 
   2  -8   8      199.67      294.21     60.48 o 
   3  -8   8     1943.30     2046.49     64.45 o 
   4  -8   8      451.60      512.06     68.20 o 
   5  -8   8      153.77      155.76     48.34 o 
   6  -8   8      191.90      225.93     52.53 o 
   7  -8   8      721.63      783.79    126.00 o 
   8  -8   8      596.18      630.98     73.73 o 
   9  -8   8       25.24       38.67     42.80 o 
  10  -8   8      536.93      678.79     83.36 o 
  11  -8   8      224.29      328.23     65.46 o 
 -11  -7   8      293.38       -6.17     57.73 o 
 -10  -7   8       20.06      -27.32     98.92 o 
  -9  -7   8       41.33       70.39    103.54 o 
  -8  -7   8      460.39      415.57     79.21 o 
  -7  -7   8      187.39      318.48     67.86 o 
  -6  -7   8        5.93        1.78     13.43 o 
  -5  -7   8      308.66      326.68     21.12 o 
  -4  -7   8     1141.64     1168.18     42.71 o 
  -3  -7   8     2140.62     2185.94     44.34 o 
  -2  -7   8      178.68      224.86     19.66 o 
  -1  -7   8      581.59      580.84     25.58 o 
   0  -7   8     2029.73     2068.77     34.68 o 
   1  -7   8      357.66      372.62     33.75 o 
   2  -7   8       36.21       44.47     25.98 o 
   3  -7   8      866.28      971.47     48.33 o 
   4  -7   8     2176.71     2115.20     66.11 o 
   5  -7   8      698.64      736.46     84.85 o 
   6  -7   8      288.71      312.84    107.41 o 
   7  -7   8      815.91      921.27     60.04 o 
   8  -7   8     1225.01     1255.45     81.96 o 
   9  -7   8        1.44       -8.40     37.52 o 
  10  -7   8      151.85      168.13     62.84 o 
  11  -7   8      112.78      242.81     61.41 o 
 -11  -6   8      218.96        5.29     56.40 o 
 -10  -6   8      335.50      249.97    130.22 o 
  -9  -6   8       13.81       63.34     61.69 o 
  -8  -6   8      138.75      158.63     64.00 o 
  -7  -6   8      546.78      602.68     72.28 o 
  -6  -6   8      842.40      888.51     23.58 o 
  -5  -6   8       59.42       52.08     14.85 o 
  -4  -6   8        1.54       -8.62     17.24 o 
  -3  -6   8      556.17      631.63     44.63 o 
  -2  -6   8     2900.01     2974.53     55.59 o 
  -1  -6   8     2392.14     2629.67     43.99 o 
   0  -6   8      993.45      969.98     27.18 o 
   1  -6   8     3992.13     3992.05    130.24 o 
   2  -6   8     2747.13     2636.74     81.54 o 
   3  -6   8        5.66       54.08     36.35 o 
   4  -6   8      440.87      506.05     56.19 o 
   5  -6   8      512.70      578.78     94.43 o 
   6  -6   8       35.40       31.06     42.19 o 
   7  -6   8        4.68      -22.25     44.50 o 
   8  -6   8      422.97      483.96     63.58 o 
   9  -6   8       75.38       88.42     50.29 o 
  10  -6   8       57.90      170.23     49.43 o 
  11  -6   8       28.28       25.32     49.01 o 
 -12  -5   8      166.12        5.84     59.82 o 
 -11  -5   8       52.41       54.53     71.71 o 
 -10  -5   8     1030.79     1080.36    163.86 o 
  -9  -5   8      882.77     1087.93     97.96 o 
  -8  -5   8      314.65      412.58     69.30 o 
  -7  -5   8      106.72      199.28     86.25 o 
  -6  -5   8      513.87      562.37     15.22 o 
  -5  -5   8     2512.85     2685.55     52.44 o 
  -4  -5   8     1242.26     1284.50     71.32 o 
  -3  -5   8       31.69       54.86     43.90 o 
  -2  -5   8     1815.32     1881.60     59.05 o 
  -1  -5   8     2018.73     1991.66     40.14 o 
   0  -5   8      263.87      386.21     23.18 o 
   1  -5   8      995.03      978.11     76.55 o 
   2  -5   8      691.22      712.00     76.26 o 
   3  -5   8     1087.16     1121.19     91.26 o 
   4  -5   8       95.33      109.50     66.20 o 
   5  -5   8     1178.44     1172.74    107.46 o 
   6  -5   8      596.19      621.33     64.35 o 
   7  -5   8       75.09      129.54     51.66 o 
   8  -5   8       74.20       52.10     75.57 o 
   9  -5   8      572.04      547.47     75.80 o 
  10  -5   8      439.25      497.01     58.37 o 
  11  -5   8        5.41        4.54     33.90 o 
 -12  -4   8      131.68      -64.28    128.55 o 
 -11  -4   8      304.33      318.16     91.99 o 
 -10  -4   8        1.14      -40.32     94.73 o 
  -9  -4   8      304.55      361.01     73.26 o 
  -8  -4   8      383.95      417.11     69.08 o 
  -7  -4   8      791.78      830.53     31.79 o 
  -6  -4   8       84.85      101.47     25.83 o 
  -5  -4   8     1802.98     1838.86     44.16 o 
  -4  -4   8      612.14      535.74     21.82 o 
  -3  -4   8      219.02      210.45     18.02 o 
  -2  -4   8       11.99       31.45     13.33 o 
  -1  -4   8       78.21       73.03     14.17 o 
   0  -4   8      921.62      978.81     49.48 o 
   1  -4   8      197.71      231.14     25.90 o 
   2  -4   8     2646.13     2762.22     56.56 o 
   3  -4   8      914.02      825.39     69.82 o 
   4  -4   8      208.10      285.33     48.25 o 
   5  -4   8      104.20       96.17     42.85 o 
   6  -4   8      633.90      686.13     63.25 o 
   7  -4   8     1508.66     1703.03     86.53 o 
   8  -4   8      267.82      387.12     99.37 o 
   9  -4   8      120.37      124.48     56.62 o 
  10  -4   8       39.28       83.61     57.39 o 
  11  -4   8      304.02      400.87     61.03 o 
 -12  -3   8        0.10       35.80    113.13 o 
 -11  -3   8      238.02      297.66     86.70 o 
 -10  -3   8     1640.91     1875.02    176.14 o 
  -9  -3   8        0.16      -26.55     53.09 o 
  -8  -3   8      410.07      448.14     20.12 o 
  -7  -3   8      811.83      835.57     53.67 o 
  -6  -3   8      725.40      778.23     76.30 o 
  -5  -3   8        0.50       33.98     16.89 o 
  -4  -3   8     1338.14     1357.52     35.17 o 
  -3  -3   8     3223.98     3164.17     47.77 o 
  -2  -3   8     1930.73     1853.31     63.86 o 
  -1  -3   8       19.72       12.42     18.90 o 
   0  -3   8     1015.94      941.19     37.64 o 
   1  -3   8     2231.33     2144.85     47.57 o 
   2  -3   8     1170.62     1269.88     60.64 o 
   3  -3   8       39.55       40.26     13.00 o 
   4  -3   8     1520.12     1558.84     51.08 o 
   5  -3   8      611.52      612.72     24.96 o 
   6  -3   8       63.37       60.51     27.37 o 
   7  -3   8      249.56      264.28     87.36 o 
   8  -3   8      437.35      464.60     65.99 o 
   9  -3   8      729.53      751.24     78.12 o 
  10  -3   8        2.66      -13.66     72.59 o 
  11  -3   8      168.49       99.25     62.46 o 
 -12  -2   8       78.76      201.58     86.91 o 
 -11  -2   8       58.54      224.27     81.07 o 
 -10  -2   8      997.05     1004.77    102.15 o 
  -9  -2   8      549.47      554.19     20.54 o 
  -8  -2   8      363.92      388.13     24.12 o 
  -7  -2   8      457.17      464.87     24.38 o 
  -6  -2   8     1182.60     1323.23     54.83 o 
  -5  -2   8      779.42      807.95     31.01 o 
  -4  -2   8        0.13        6.19     19.74 o 
  -3  -2   8     1632.51     1616.17     66.44 o 
  -2  -2   8     1687.01     1690.17     43.83 o 
  -1  -2   8      368.16      388.42     40.63 o 
   0  -2   8        4.54        7.68     16.24 o 
   1  -2   8     3938.38     4003.16    117.34 o 
   2  -2   8     2797.45     2680.53    102.51 o 
   3  -2   8     1417.09     1372.84     29.78 o 
   4  -2   8      517.05      548.37     23.48 o 
   5  -2   8      319.85      356.82     29.29 o 
   6  -2   8     1561.47     1558.79     54.47 o 
   7  -2   8       63.04       60.12     19.48 o 
   8  -2   8      191.58      185.88     38.77 o 
   9  -2   8      558.04      509.46     71.17 o 
  10  -2   8      395.48      397.93    115.24 o 
  11  -2   8        0.57       47.15     57.50 o 
 -12  -1   8       80.77       52.43     73.91 o 
 -11  -1   8      135.80      280.02    130.76 o 
 -10  -1   8        1.75       -2.63     11.94 o 
  -9  -1   8     1087.35     1104.24     30.86 o 
  -8  -1   8     1365.72     1408.07     38.43 o 
  -7  -1   8      160.28      204.47     31.66 o 
  -6  -1   8      264.53      272.97     34.51 o 
  -5  -1   8     3153.58     3246.27     74.37 o 
  -4  -1   8     2197.93     2288.78     44.98 o 
  -3  -1   8      448.29      499.24     51.73 o 
  -2  -1   8      263.58      256.50     30.14 o 
  -1  -1   8     2583.63     2559.44     50.51 o 
   0  -1   8      765.06      818.19     94.89 o 
   1  -1   8        0.59      -10.88     21.77 o 
   2  -1   8     1127.90     1089.71     59.96 o 
   3  -1   8     1903.51     1930.45     53.72 o 
   4  -1   8     2318.84     2319.97     47.53 o 
   5  -1   8       32.66       15.23     15.88 o 
   6  -1   8     3983.04     4002.77     64.91 o 
   7  -1   8      333.01      424.91     36.23 o 
   8  -1   8      597.03      639.46     36.14 o 
   9  -1   8      194.68      181.37     40.93 o 
  10  -1   8      299.23      339.91     45.56 o 
  11  -1   8      226.44      251.72     75.02 o 
 -12   0   8      125.09      147.06     85.81 o 
 -11   0   8      498.73      485.11    102.85 o 
 -10   0   8      239.45      207.22     32.06 o 
  -9   0   8       48.85       44.12     19.28 o 
  -8   0   8     1395.00     1362.14     45.38 o 
  -7   0   8     1696.91     1766.38     49.49 o 
  -6   0   8       55.88      112.84     26.55 o 
  -5   0   8      707.78      737.43     39.28 o 
  -4   0   8     3077.85     3161.21    141.57 o 
  -3   0   8     3023.18     3050.88     64.21 o 
  -2   0   8      886.86      920.18     43.65 o 
  -1   0   8        4.45       17.68     58.60 o 
   0   0   8     4234.89     4213.12     89.73 o 
   1   0   8     3677.17     3658.00     77.71 o 
   2   0   8       18.82       19.66     27.67 o 
   3   0   8     2465.08     2369.37     78.76 o 
   4   0   8     1661.56     1735.99     43.77 o 
   5   0   8      140.23      141.79     24.26 o 
   6   0   8      373.38      374.53     39.69 o 
   7   0   8      496.08      515.63     38.05 o 
   8   0   8     1202.55     1290.43     59.00 o 
   9   0   8      130.55      168.57     32.90 o 
  10   0   8       98.35       69.59     38.30 o 
 -12   1   8       12.34      115.88    127.78 o 
 -11   1   8      256.85      185.15     45.98 o 
 -10   1   8      241.38      246.34     35.81 o 
  -9   1   8      254.51      214.75     44.62 o 
  -8   1   8        0.84       12.56     23.48 o 
  -7   1   8      289.57      301.41     36.05 o 
  -6   1   8     1497.39     1482.51     80.19 o 
  -5   1   8     1196.56     1261.85     44.26 o 
  -4   1   8      390.28      353.18     33.01 o 
  -3   1   8     2740.24     2782.58    106.74 o 
  -2   1   8     2920.69     3178.75     63.94 o 
  -1   1   8      198.79      238.29     37.28 o 
   0   1   8     1047.70     1145.90     63.21 o 
   1   1   8     3225.52     3347.53     69.32 o 
   2   1   8      535.74      557.06     48.46 o 
   3   1   8      212.07      242.86     35.87 o 
   4   1   8       47.34       78.78     27.08 o 
   5   1   8     2679.55     2763.48     68.58 o 
   6   1   8        4.10      -11.26     22.52 o 
   7   1   8       17.37        6.33     33.47 o 
   8   1   8      359.63      387.76     37.63 o 
   9   1   8      290.01      280.65     39.07 o 
  10   1   8       46.61       60.35     33.09 o 
 -11   2   8       10.35       -0.70     18.42 o 
 -10   2   8       35.95       47.78     42.99 o 
  -9   2   8     1306.96     1432.54     76.11 o 
  -8   2   8      847.42      813.81     51.44 o 
  -7   2   8       10.20        1.06     27.98 o 
  -6   2   8     1083.47     1181.95    143.93 o 
  -5   2   8     1209.34     1293.16     84.92 o 
  -4   2   8      466.95      469.15     39.23 o 
  -3   2   8       75.07      109.74     30.24 o 
  -2   2   8     1031.76     1122.87     48.43 o 
  -1   2   8      751.07      766.70     44.65 o 
   0   2   8       80.17       58.13     35.05 o 
   1   2   8      607.39      763.93     96.91 o 
   2   2   8     2812.90     2696.27    135.13 o 
   3   2   8     1414.43     1369.10    105.49 o 
   4   2   8      113.65       95.21     33.85 o 
   5   2   8      787.91      759.08     39.93 o 
   6   2   8      602.52      598.29     44.83 o 
   7   2   8      496.77      471.93     40.29 o 
   8   2   8        6.08       -1.06     23.86 o 
   9   2   8      144.49      161.88     42.09 o 
 -11   3   8      252.89      167.96     45.92 o 
 -10   3   8        3.27        0.27     24.45 o 
  -9   3   8      209.11      194.07     46.74 o 
  -8   3   8      354.68      458.49     91.11 o 
  -7   3   8      957.12     1015.73     52.18 o 
  -6   3   8       24.76       21.17     33.27 o 
  -5   3   8     1428.30     1366.29     55.73 o 
  -4   3   8     1156.48     1187.34     60.02 o 
  -3   3   8      752.45      791.84     48.05 o 
  -2   3   8       85.19       91.41     40.71 o 
  -1   3   8      948.87      938.39     51.50 o 
   0   3   8     1740.97     1821.66     72.68 o 
   1   3   8      204.34      238.04     60.59 o 
   2   3   8       78.34      125.14     37.37 o 
   3   3   8      805.93      845.34    164.74 o 
   4   3   8      989.21      998.26     57.21 o 
   5   3   8        7.77       37.42     26.75 o 
   6   3   8        1.13        1.67     25.40 o 
   7   3   8      583.65      717.34     69.28 o 
   8   3   8      376.10      404.30     50.14 o 
   9   3   8      107.09       34.82     33.21 o 
 -11   4   8       85.06       38.92     44.03 o 
 -10   4   8      573.17      509.65     90.73 o 
  -9   4   8       45.68       10.12     35.91 o 
  -8   4   8       95.18      109.60     60.47 o 
  -7   4   8      470.35      536.26    100.15 o 
  -6   4   8      676.81      647.62     58.98 o 
  -5   4   8      119.60      140.56     45.86 o 
  -4   4   8     1046.35     1183.84     69.61 o 
  -3   4   8     1426.50     1463.95     73.39 o 
  -2   4   8      449.91      568.45     50.13 o 
  -1   4   8        7.66       -1.36     24.23 o 
   0   4   8      409.05      522.88     61.53 o 
   1   4   8      349.46      492.28     49.04 o 
   2   4   8     1029.85     1145.01     74.33 o 
   3   4   8      367.48      355.88     56.23 o 
   4   4   8      439.68      501.99     54.80 o 
   5   4   8      928.48     1149.34     53.31 o 
   6   4   8      248.21      205.65     43.66 o 
   7   4   8      121.00      115.36     42.24 o 
   8   4   8      703.77      782.22     83.43 o 
 -10   5   8      183.37      113.96     45.37 o 
  -9   5   8      270.12      312.39     51.62 o 
  -8   5   8       82.03       62.43     39.95 o 
  -7   5   8       55.18       91.33     41.34 o 
  -6   5   8      334.85      303.79     57.97 o 
  -5   5   8      248.80      263.33     54.10 o 
  -4   5   8       27.26       37.32     35.43 o 
  -3   5   8        2.72       14.88     36.27 o 
  -2   5   8      503.26      599.30     72.17 o 
  -1   5   8      754.63      792.01     58.55 o 
   0   5   8       89.95      103.09     42.01 o 
   1   5   8      261.15      217.01     55.67 o 
   2   5   8     2195.13     2176.25     80.13 o 
   3   5   8      772.61      780.56     74.46 o 
   4   5   8      135.96       68.61     52.07 o 
   5   5   8      268.14      295.23     46.45 o 
   6   5   8      335.60      339.40     56.76 o 
   7   5   8       28.55       85.88     38.71 o 
  -9   6   8       67.10       48.39     47.81 o 
  -8   6   8      177.78      161.82     50.86 o 
  -7   6   8       17.63       34.19     39.85 o 
  -6   6   8        1.18       11.38     35.18 o 
  -5   6   8      641.02      561.04     94.35 o 
  -4   6   8      969.51     1116.88     69.71 o 
  -3   6   8      308.05      341.38     53.58 o 
  -2   6   8      524.50      656.90    155.35 o 
  -1   6   8     1467.57     1345.82     72.99 o 
   0   6   8      360.94      436.74     87.16 o 
   1   6   8       94.28      116.50     47.01 o 
   2   6   8       74.85       63.46     43.46 o 
   3   6   8      462.93      414.48    132.82 o 
   4   6   8      440.36      251.67    110.85 o 
   5   6   8        0.52       33.46     35.90 o 
   6   6   8      149.41      145.61     45.22 o 
  -8   7   8      183.04      250.71    149.65 o 
  -7   7   8      472.25      507.57     79.07 o 
  -6   7   8      286.78      303.87     59.97 o 
  -5   7   8      386.94      523.97     65.38 o 
  -4   7   8      642.57      926.40    110.41 o 
  -3   7   8      486.24      526.48     74.20 o 
  -2   7   8       24.85       61.21     45.77 o 
  -1   7   8       31.27       51.90     45.01 o 
   0   7   8      440.33      508.70     63.67 o 
   1   7   8      193.51      196.44     55.59 o 
   2   7   8       55.45       20.27     57.83 o 
   3   7   8       48.05      124.32     65.54 o 
   4   7   8      189.51      180.22     78.93 o 
   5   7   8       97.10       83.74     49.65 o 
  -6   8   8      211.48      297.82     65.83 o 
  -5   8   8      134.31      228.35    102.78 o 
  -4   8   8        0.05       25.82     55.25 o 
  -3   8   8      351.42      309.25     75.24 o 
  -2   8   8      186.27      219.39     91.16 o 
  -1   8   8      183.00      249.01     73.32 o 
   0   8   8       88.30      212.34     60.40 o 
   1   8   8      348.80      234.88    206.12 o 
   2   8   8       14.56      227.18     94.76 o 
   3   8   8       34.66       41.22     40.21 o 
  -4   9   8      218.72      270.35    128.78 o 
  -3   9   8      105.37      133.89     90.11 o 
  -2   9   8      161.75      399.60     84.59 o 
  -1   9   8      148.42      101.57     96.99 o 
   0   9   8       67.25      119.53     58.76 o 
  -1 -15   9        5.44       51.24     45.44 o 
   0 -15   9       23.82       25.99     37.74 o 
   1 -15   9       38.51       68.69     63.28 o 
   2 -15   9        0.60       -7.29     29.78 o 
   3 -15   9       20.95       -1.43     47.15 o 
  -4 -14   9        1.70       24.38     37.02 o 
  -3 -14   9      158.95      193.09     48.80 o 
  -2 -14   9      158.43      157.72     46.16 o 
  -1 -14   9       25.00       43.80     58.75 o 
   0 -14   9       53.07      108.00    109.71 o 
   1 -14   9      137.74       -7.37     37.77 o 
   2 -14   9      132.28       18.53     29.87 o 
   3 -14   9        0.76       14.94     37.10 o 
   4 -14   9       40.26        6.36     35.16 o 
   5 -14   9       18.06      -56.40    112.80 o 
  -6 -13   9       40.18       62.26     27.40 o 
  -5 -13   9       61.12       68.47     34.78 o 
  -4 -13   9      137.68      149.23     43.19 o 
  -3 -13   9       76.29       43.52     43.30 o 
  -2 -13   9      236.87      268.80     46.20 o 
  -1 -13   9       53.48       47.07     38.98 o 
   0 -13   9        0.24       22.63     38.83 o 
   1 -13   9       21.89       18.76     29.35 o 
   2 -13   9       76.19       69.63     67.69 o 
   3 -13   9      501.47      520.58     53.38 o 
   4 -13   9       12.91       60.70     66.70 o 
   5 -13   9       26.90       45.14     90.00 o 
   6 -13   9      116.54      311.52    144.31 o 
   7 -13   9      349.81       20.52     59.09 o 
  -7 -12   9       60.50       42.79     46.32 o 
  -6 -12   9        0.39       25.96     19.82 o 
  -5 -12   9       29.65       32.79     23.46 o 
  -4 -12   9      161.41       69.72     47.70 o 
  -3 -12   9      318.67      369.54     78.93 o 
  -2 -12   9       73.42       59.03     41.41 o 
  -1 -12   9      197.14      192.90     45.94 o 
   0 -12   9      798.01      874.76     66.83 o 
   1 -12   9      149.50       79.45     73.53 o 
   2 -12   9        1.01       12.76     24.07 o 
   3 -12   9      501.90      523.77     33.67 o 
   4 -12   9      752.38      742.86     43.69 o 
   5 -12   9       45.88       53.92     43.13 o 
   6 -12   9       16.96      -13.61     40.71 o 
   7 -12   9      194.48      268.75    206.83 o 
   8 -12   9      139.51       79.01     76.28 o 
  -8 -11   9       41.71       -3.64     48.14 o 
  -7 -11   9      560.23      380.33     82.81 o 
  -6 -11   9      473.98      477.35     39.49 o 
  -5 -11   9      105.18      110.45     27.26 o 
  -4 -11   9      250.28      300.23     28.18 o 
  -3 -11   9     2466.59     2484.01    195.90 o 
  -2 -11   9     2110.67     2220.82     64.66 o 
  -1 -11   9      160.69      171.78     33.68 o 
   0 -11   9      888.04     1006.09     56.58 o 
   1 -11   9      259.11      253.29     40.89 o 
   2 -11   9     1300.95     1289.16     40.78 o 
   3 -11   9       14.48       10.17     13.40 o 
   4 -11   9       94.43       89.06     36.99 o 
   5 -11   9       48.22       49.28     42.87 o 
   6 -11   9       66.04       46.02     47.04 o 
   7 -11   9        5.31       27.24     45.07 o 
   8 -11   9      313.49      251.35    259.82 o 
   9 -11   9      131.28      158.56    142.32 o 
  -9 -10   9      398.22       -1.32     49.36 o 
  -8 -10   9      185.01      -13.33     57.17 o 
  -7 -10   9        1.77       -1.83     15.10 o 
  -6 -10   9      650.94      769.83     33.22 o 
  -5 -10   9      570.04      657.71     31.39 o 
  -4 -10   9      266.89      296.90     31.76 o 
  -3 -10   9        0.48        8.61     21.80 o 
  -2 -10   9      102.48      148.30     23.46 o 
  -1 -10   9     1042.75     1142.22     37.48 o 
   0 -10   9      303.02      319.29     35.63 o 
   1 -10   9      312.18      339.86     33.65 o 
   2 -10   9       55.55      113.61     22.76 o 
   3 -10   9        0.71        9.26     11.61 o 
   4 -10   9        0.96      -17.11     34.22 o 
   5 -10   9      381.27      414.73     55.06 o 
   6 -10   9       19.53       35.54     48.19 o 
   7 -10   9       51.15       54.65     55.24 o 
   8 -10   9      290.06      158.68    138.15 o 
   9 -10   9       54.77       80.87     85.51 o 
 -10  -9   9       52.85      -13.11     62.79 o 
  -9  -9   9       46.71        5.07     52.76 o 
  -8  -9   9      485.05        9.36     56.08 o 
  -7  -9   9      353.97      300.82     21.30 o 
  -6  -9   9        0.60       -1.86     17.00 o 
  -5  -9   9      135.87      148.03     23.94 o 
  -4  -9   9     1066.50     1170.62     37.41 o 
  -3  -9   9      496.83      527.79     28.20 o 
  -2  -9   9      230.12      295.92     22.31 o 
  -1  -9   9      901.75     1068.21     56.59 o 
   0  -9   9        5.32       -7.31     14.62 o 
   1  -9   9       16.87        5.80     47.92 o 
   2  -9   9      516.41      630.32    108.36 o 
   3  -9   9      902.67     1045.76     86.52 o 
   4  -9   9       47.88       28.20     52.87 o 
   5  -9   9       61.87       70.75     39.35 o 
   6  -9   9       81.31       74.10     42.55 o 
   7  -9   9      518.23      546.97     74.18 o 
   8  -9   9      262.45      143.23    127.90 o 
   9  -9   9       12.23        2.59     41.78 o 
  10  -9   9      281.96      202.62    172.46 o 
 -10  -8   9      160.59      -12.23     60.59 o 
  -9  -8   9       70.39        5.18     52.10 o 
  -8  -8   9      372.40      441.55     86.70 o 
  -7  -8   9     1039.52     1039.83     36.18 o 
  -6  -8   9       45.75       15.12     17.43 o 
  -5  -8   9      589.72      672.48     29.75 o 
  -4  -8   9      173.26      236.38     29.94 o 
  -3  -8   9      373.84      397.10     38.86 o 
  -2  -8   9      260.24      270.30     25.49 o 
  -1  -8   9        5.12        6.19     19.23 o 
   0  -8   9     1034.49     1030.13     30.06 o 
   1  -8   9      357.90      392.95     45.17 o 
   2  -8   9       62.29       82.83     50.12 o 
   3  -8   9      142.68      175.08     40.65 o 
   4  -8   9     1067.38     1150.83     88.99 o 
   5  -8   9      468.30      544.10     78.62 o 
   6  -8   9       46.38       20.75     34.25 o 
   7  -8   9      927.05      974.03     66.95 o 
   8  -8   9      570.66      411.33    349.59 o 
   9  -8   9       65.77       31.04     42.67 o 
  10  -8   9        6.40       41.37     56.26 o 
 -11  -7   9      119.19      -17.85     65.21 o 
 -10  -7   9      449.59       -8.92     55.31 o 
  -9  -7   9       12.51       22.58     58.82 o 
  -8  -7   9       39.29       20.60     51.77 o 
  -7  -7   9        3.61        4.96     10.41 o 
  -6  -7   9      509.28      550.57     22.45 o 
  -5  -7   9      653.65      677.90     51.12 o 
  -4  -7   9        1.37       -7.66     15.33 o 
  -3  -7   9      221.53      260.84     39.64 o 
  -2  -7   9     1318.24     1384.64     36.52 o 
  -1  -7   9      716.83      747.14     35.32 o 
   0  -7   9       94.20      105.15     26.64 o 
   1  -7   9     1604.83     1681.41     72.76 o 
   2  -7   9     1973.32     2111.20     83.58 o 
   3  -7   9      419.36      471.22     60.05 o 
   4  -7   9      347.03      323.90     59.71 o 
   5  -7   9      565.91      547.82    105.22 o 
   6  -7   9       91.56       97.57     40.28 o 
   7  -7   9       67.14       38.88     37.34 o 
   8  -7   9       16.41      -18.83     57.14 o 
   9  -7   9      241.73      193.27    155.05 o 
  10  -7   9      164.95      144.35     54.50 o 
 -11  -6   9      249.43       37.01    106.31 o 
 -10  -6   9       95.45       59.04     67.31 o 
  -9  -6   9      762.28      917.62     99.06 o 
  -8  -6   9      979.71      934.47    134.88 o 
  -7  -6   9        4.82       14.24     16.58 o 
  -6  -6   9      602.10      641.85     53.60 o 
  -5  -6   9     1773.32     1926.25     57.04 o 
  -4  -6   9     1611.06     1681.37     41.96 o 
  -3  -6   9        8.99       25.54     22.20 o 
  -2  -6   9     1277.84     1313.79     36.48 o 
  -1  -6   9     3110.83     3211.24     59.61 o 
   0  -6   9     1793.13     1771.67     96.59 o 
   1  -6   9      168.57      184.46     37.95 o 
   2  -6   9     1221.82     1136.55     65.36 o 
   3  -6   9     2177.99     2225.12     87.34 o 
   4  -6   9      737.83      867.33    105.34 o 
   5  -6   9       48.21       82.07     74.24 o 
   6  -6   9     1314.85     1419.94     86.85 o 
   7  -6   9      456.25      553.51     72.60 o 
   8  -6   9       34.26       81.95     55.96 o 
   9  -6   9      237.13      113.33    140.79 o 
  10  -6   9      164.64      288.08     66.61 o 
 -11  -5   9      423.24       55.86    109.84 o 
 -10  -5   9       60.80      131.08     75.24 o 
  -9  -5   9       66.01       86.91     63.56 o 
  -8  -5   9      616.58      582.09    118.33 o 
  -7  -5   9      478.69      525.86     14.38 o 
  -6  -5   9      203.09      187.47     23.91 o 
  -5  -5   9      579.40      634.54     53.27 o 
  -4  -5   9     1119.01     1125.55     47.89 o 
  -3  -5   9      975.66      975.51     39.89 o 
  -2  -5   9       71.70       92.57     22.59 o 
  -1  -5   9      413.82      412.78     52.45 o 
   0  -5   9     2084.47     2033.53     94.35 o 
   1  -5   9     1243.53     1233.13     29.21 o 
   2  -5   9        4.88        1.99     19.88 o 
   4  -5   9     1281.75     1404.60    114.41 o 
   5  -5   9        2.36       41.09     65.65 o 
   6  -5   9      607.51      705.94     71.95 o 
   7  -5   9       58.96       79.86     51.22 o 
   8  -5   9      525.46      554.18     74.70 o 
   9  -5   9        5.15       13.77     73.91 o 
  10  -5   9       99.87       86.47     63.89 o 
  11  -5   9      146.24      215.35     71.75 o 
 -11  -4   9       37.28       81.84    113.46 o 
 -10  -4   9      852.17      975.50    105.01 o 
  -9  -4   9      384.89      534.87     82.74 o 
  -8  -4   9       76.64       55.25      8.90 o 
  -7  -4   9     1139.28     1269.17     41.24 o 
  -6  -4   9     1926.87     1984.35     50.09 o 
  -5  -4   9      265.48      256.19     22.66 o 
  -4  -4   9      715.17      749.76     31.04 o 
  -3  -4   9     3324.40     3353.52     53.11 o 
  -2  -4   9     3627.81     3644.09     58.85 o 
  -1  -4   9        0.32       23.07     28.86 o 
   0  -4   9     2114.01     2217.70     70.92 o 
   1  -4   9     2169.03     2178.71     53.93 o 
   2  -4   9      663.80      728.14     46.75 o 
   3  -4   9      183.55      188.39     24.59 o 
   4  -4   9      645.74      587.17     15.44 o 
   5  -4   9     2095.52     2159.11     93.62 o 
   6  -4   9        2.05       41.64     44.39 o 
   7  -4   9       60.00      -22.14     44.28 o 
   8  -4   9     1313.45     1487.30     94.89 o 
   9  -4   9      310.57      325.54    111.27 o 
  10  -4   9        5.77       -5.73     46.15 o 
  11  -4   9       81.51      159.61    113.24 o 
 -12  -3   9      141.45       78.32     77.66 o 
 -11  -3   9       38.51       50.89     70.06 o 
 -10  -3   9      290.86      257.90     80.31 o 
  -9  -3   9      886.53      935.62    132.23 o 
  -8  -3   9      137.97      136.18     18.08 o 
  -7  -3   9      293.35      328.42     21.66 o 
  -6  -3   9     1461.93     1525.06     30.65 o 
  -5  -3   9     1429.48     1522.40     40.50 o 
  -4  -3   9        0.52        9.47     16.83 o 
  -3  -3   9      927.58      993.27     39.41 o 
  -2  -3   9      489.67      499.40     34.45 o 
  -1  -3   9     1995.60     2045.40     47.41 o 
   0  -3   9      154.95      176.46     32.07 o 
   1  -3   9     1869.38     1818.87     49.74 o 
   2  -3   9     1887.12     1863.25     53.55 o 
   3  -3   9     1173.82     1228.17     26.27 o 
   4  -3   9       16.51       25.94     11.74 o 
   5  -3   9     1528.96     1376.99     29.09 o 
   6  -3   9      745.98      785.68     32.85 o 
   7  -3   9       72.33       66.43     27.71 o 
   8  -3   9      269.56      261.64    100.69 o 
   9  -3   9      174.87      235.08     68.08 o 
  10  -3   9       91.51       83.39     62.68 o 
 -12  -2   9       60.65       18.73    100.46 o 
 -11  -2   9      123.24      176.14     79.42 o 
 -10  -2   9       68.70       32.02     11.49 o 
  -9  -2   9      117.87       98.15     36.12 o 
  -8  -2   9      148.67      152.05     25.31 o 
  -7  -2   9      416.86      439.20     24.46 o 
  -6  -2   9       16.71       37.12     17.06 o 
  -5  -2   9      822.62      764.03     36.40 o 
  -4  -2   9     1044.58     1058.43     41.27 o 
  -3  -2   9     1192.06     1260.14     41.72 o 
  -2  -2   9      559.01      591.52     32.68 o 
  -1  -2   9     3089.55     3213.27     68.22 o 
   0  -2   9     2107.29     2082.08     59.86 o 
   1  -2   9       45.93       54.94     30.28 o 
   2  -2   9      299.82      347.50     35.21 o 
   3  -2   9     1131.18     1134.41     89.66 o 
   4  -2   9     1912.39     1927.64     64.51 o 
   5  -2   9      306.24      256.53     39.48 o 
   6  -2   9       33.20       31.92     22.56 o 
   7  -2   9      647.71      705.34     57.07 o 
   8  -2   9      633.78      590.07     42.55 o 
   9  -2   9        6.74      -10.02     27.26 o 
  10  -2   9      185.88       69.40     60.59 o 
 -12  -1   9       36.85      -40.37     80.74 o 
 -11  -1   9      166.86      295.89     90.33 o 
 -10  -1   9      508.59      531.58     28.81 o 
  -9  -1   9      112.01       99.65     27.86 o 
  -8  -1   9      126.47       76.17     21.07 o 
  -7  -1   9     1452.34     1528.20     82.28 o 
  -6  -1   9      621.28      739.63     33.62 o 
  -5  -1   9      124.68       86.10     25.50 o 
  -4  -1   9     1950.81     1927.49     69.80 o 
  -3  -1   9      867.92      989.79     59.68 o 
  -2  -1   9      136.08      169.55     32.94 o 
  -1  -1   9        1.83      -14.29     31.89 o 
   0  -1   9     1259.33     1295.68     76.61 o 
   1  -1   9     2516.97     2474.16     69.97 o 
   2  -1   9     1116.49     1085.76     74.73 o 
   3  -1   9      158.18      191.34     35.22 o 
   4  -1   9     1129.69     1151.85     37.51 o 
   5  -1   9     1609.31     1676.71     60.37 o 
   6  -1   9      105.35      147.42     46.18 o 
   7  -1   9     1145.13     1096.32     68.11 o 
   8  -1   9      451.92      497.60     44.20 o 
   9  -1   9      107.85       98.95     41.21 o 
  10  -1   9        1.34       -1.25     26.55 o 
 -11   0   9        9.84       15.08     17.94 o 
 -10   0   9      293.57      200.10    142.28 o 
  -9   0   9       27.06        5.77     21.68 o 
  -8   0   9       27.99       65.26     28.14 o 
  -7   0   9       96.08       92.28     29.84 o 
  -6   0   9      401.47      465.08     51.25 o 
  -5   0   9       80.26       72.56     29.58 o 
  -4   0   9      182.56      203.59     29.14 o 
  -3   0   9      180.77      199.85     30.39 o 
  -2   0   9     2671.91     2675.37     70.50 o 
  -1   0   9      723.66      672.27     40.94 o 
   0   0   9      364.58      387.18     43.93 o 
   1   0   9      794.25      850.55    112.79 o 
   2   0   9     2246.81     2305.47     73.46 o 
   3   0   9     1315.14     1278.12     76.88 o 
   4   0   9     1030.46     1031.55     44.21 o 
   5   0   9      699.01      700.17     42.07 o 
   6   0   9      655.29      692.41     58.09 o 
   7   0   9      104.43      113.88     29.06 o 
   8   0   9      209.92      229.96     59.81 o 
   9   0   9      408.86      336.91    119.50 o 
  10   0   9      199.85      157.11    111.89 o 
 -11   1   9       33.06       16.97     26.34 o 
 -10   1   9        0.45       -3.29     31.42 o 
  -9   1   9       47.34       71.74     33.33 o 
  -8   1   9      304.99      279.49     34.77 o 
  -7   1   9       81.45       94.93     34.99 o 
  -6   1   9      594.65      585.76     46.31 o 
  -5   1   9     3372.08     3443.58     86.89 o 
  -4   1   9      351.57      404.23     38.00 o 
  -3   1   9        5.19        8.49     22.15 o 
  -2   1   9      607.17      608.16     64.13 o 
  -1   1   9     2245.75     2271.04     62.39 o 
   0   1   9     1227.97     1312.29     79.69 o 
   1   1   9       78.83       89.39     32.93 o 
   2   1   9     1840.74     1814.09     62.83 o 
   3   1   9      906.82      987.27     63.66 o 
   4   1   9      300.11      264.79     36.20 o 
   5   1   9       16.84       -0.84     15.37 o 
   6   1   9     1259.59     1230.64     72.57 o 
   7   1   9      793.13      770.16     49.08 o 
   8   1   9       12.65       24.36     31.97 o 
   9   1   9      210.39      123.77     54.41 o 
 -11   2   9      270.59      227.47     39.02 o 
 -10   2   9       20.21       19.63     43.81 o 
  -9   2   9      164.92      138.45     41.99 o 
  -8   2   9      425.75      513.86     66.56 o 
  -7   2   9      130.88      175.91     56.02 o 
  -6   2   9       54.35       11.33     31.19 o 
  -5   2   9      464.58      560.63     44.58 o 
  -4   2   9     1435.33     1599.63     59.09 o 
  -3   2   9     1978.71     2070.95     74.58 o 
  -2   2   9      253.11      242.25     38.74 o 
  -1   2   9     1037.30     1006.50     53.19 o 
   0   2   9     1260.34     1311.90     76.38 o 
   1   2   9      486.72      576.66     57.18 o 
   2   2   9      165.57      105.57     37.48 o 
   3   2   9      965.56     1029.42     67.43 o 
   4   2   9     1236.25     1277.20     58.56 o 
   5   2   9       66.52       56.29     28.33 o 
   6   2   9      152.27      107.39     46.45 o 
   7   2   9      344.44      359.78     74.15 o 
   8   2   9      220.51      162.98     72.66 o 
   9   2   9       87.23       91.68     47.96 o 
 -10   3   9      143.08      210.92     51.51 o 
  -9   3   9      269.27      236.42     43.58 o 
  -8   3   9       15.12        7.32     27.18 o 
  -7   3   9      730.42      764.96    163.35 o 
  -6   3   9     1112.19     1172.77     68.11 o 
  -5   3   9        0.95      -19.02     38.04 o 
  -4   3   9      133.23      122.41     59.58 o 
  -3   3   9      985.80     1011.91     85.63 o 
  -2   3   9      480.13      538.73     49.39 o 
  -1   3   9       18.84       -5.54     26.51 o 
   0   3   9      995.01      953.88     57.09 o 
   1   3   9      653.47      770.25    125.06 o 
   2   3   9      250.92      250.84     54.19 o 
   3   3   9       14.35       46.56     36.06 o 
   4   3   9       68.37       90.60     34.74 o 
   5   3   9      334.43      322.09     52.46 o 
   6   3   9      452.75      414.15     48.90 o 
   7   3   9       21.82       11.96     29.19 o 
   8   3   9      287.22      328.68    160.95 o 
 -10   4   9      216.40      190.30     74.54 o 
  -9   4   9      369.96      331.45     50.95 o 
  -8   4   9      133.83      132.56     43.02 o 
  -7   4   9        0.60       15.80     38.46 o 
  -6   4   9      457.57      475.31     61.07 o 
  -5   4   9      629.47      515.68     52.78 o 
  -4   4   9      347.52      392.23     50.16 o 
  -3   4   9      146.35      159.99     66.80 o 
  -2   4   9       59.34      122.10     42.15 o 
  -1   4   9      274.47      344.91     49.70 o 
   0   4   9        2.73      -18.13     36.26 o 
   1   4   9        8.65       30.23     48.52 o 
   2   4   9       77.59       79.55     67.53 o 
   3   4   9      601.83      523.48     67.52 o 
   4   4   9       38.01       43.94     41.78 o 
   5   4   9      497.60      319.51    153.39 o 
   6   4   9      380.35      244.76     93.02 o 
   7   4   9       99.59       91.05     44.69 o 
  -9   5   9        4.08       49.56     49.89 o 
  -8   5   9      134.38      132.52     56.73 o 
  -7   5   9       40.45       57.45     69.18 o 
  -6   5   9        0.62       10.39     41.81 o 
  -5   5   9      146.59       73.72     50.95 o 
  -4   5   9      533.47      697.43    144.50 o 
  -3   5   9        0.52      -19.10     38.21 o 
  -2   5   9        7.88      -32.84     65.68 o 
  -1   5   9      698.77      763.95    145.33 o 
   0   5   9     1131.57     1453.37    129.05 o 
   1   5   9       75.01      -20.00     40.00 o 
   2   5   9       87.58       20.03     47.47 o 
   3   5   9      232.98      149.52    117.16 o 
   4   5   9      296.81      288.11    145.01 o 
   5   5   9       20.75       14.43     49.23 o 
   6   5   9      112.56      137.28     47.91 o 
  -8   6   9       12.01       17.25     86.80 o 
  -7   6   9      177.05      309.50     58.67 o 
  -6   6   9       69.34       81.39     48.63 o 
  -5   6   9       46.16       33.24     41.95 o 
  -4   6   9      673.30      647.37    163.67 o 
  -3   6   9      442.58      506.63     63.72 o 
  -2   6   9       61.21      -23.35     49.87 o 
  -1   6   9       47.31      100.24     59.70 o 
   0   6   9      792.02      852.20     85.93 o 
   1   6   9      738.72      805.01    183.95 o 
   2   6   9       77.22        6.97     37.77 o 
   3   6   9       26.67       95.82     58.29 o 
   4   6   9      287.45      204.07     85.94 o 
   5   6   9      246.97       92.88     56.58 o 
  -7   7   9       31.21       64.00    100.85 o 
  -6   7   9      206.95      281.30     75.81 o 
  -5   7   9      681.91      679.21     75.01 o 
  -4   7   9        1.57       42.87     55.96 o 
  -3   7   9       94.39      269.46     73.81 o 
  -2   7   9      499.83      554.64     69.80 o 
  -1   7   9      256.98      230.31     69.62 o 
   0   7   9      122.15      150.25     56.75 o 
   1   7   9      461.05      505.79     99.92 o 
   2   7   9      103.86      114.54    119.24 o 
   3   7   9       50.65      -12.38     42.36 o 
  -4   8   9      139.46      168.05     63.91 o 
  -3   8   9        9.12      -18.54     47.65 o 
  -2   8   9      171.73      218.67     64.74 o 
  -1   8   9      102.16      -39.96     79.93 o 
   0   8   9      260.70      133.40    136.60 o 
   1   8   9       52.66      -33.36     66.71 o 
   0 -15  10        2.03       35.61     54.58 o 
   1 -15  10        6.43       58.05     70.83 o 
   2 -15  10      224.58        6.38     37.73 o 
  -4 -14  10      148.41      120.56     40.04 o 
  -3 -14  10       11.21       19.47     36.90 o 
  -2 -14  10       20.39        2.31     27.87 o 
  -1 -14  10      289.41      176.76    159.79 o 
   0 -14  10       37.87       63.40     55.57 o 
   1 -14  10       19.55       13.47     29.94 o 
   2 -14  10      193.07       39.74     30.08 o 
   3 -14  10      112.32       85.27     45.11 o 
   4 -14  10        5.85      -32.55     65.10 o 
   5 -14  10       46.63       17.18     61.91 o 
  -6 -13  10        5.67       34.80     28.21 o 
  -5 -13  10       13.33        5.83     25.70 o 
  -4 -13  10      112.06      125.78     33.68 o 
  -3 -13  10      261.22      257.10     42.36 o 
  -2 -13  10       21.07        8.14     27.61 o 
  -1 -13  10      184.96       46.77     62.68 o 
   0 -13  10      248.21      112.79    101.02 o 
   1 -13  10       54.08       15.52     40.04 o 
   2 -13  10        0.11        6.28     31.72 o 
   3 -13  10       35.30       23.06     29.87 o 
   4 -13  10      563.57       73.34     49.15 o 
   5 -13  10       70.38       23.03     44.51 o 
   6 -13  10        5.27      -20.64     45.71 o 
  -7 -12  10      147.28      337.41    133.73 o 
  -6 -12  10       71.39       44.99     24.73 o 
  -5 -12  10        3.51        9.70     23.04 o 
  -4 -12  10      211.05      118.04     32.64 o 
  -3 -12  10      415.11      370.03     37.22 o 
  -2 -12  10      225.26      246.63     33.85 o 
  -1 -12  10       23.33      -14.30     29.65 o 
   0 -12  10      306.52      162.80     62.85 o 
   1 -12  10     2083.56     2113.24    156.11 o 
   2 -12  10      985.03      977.02     46.19 o 
   3 -12  10        4.96       24.16     16.35 o 
   4 -12  10      361.16      465.35     62.76 o 
   5 -12  10      457.20      558.40     68.34 o 
   6 -12  10      256.07      174.13    150.81 o 
   7 -12  10       17.37       86.41    107.56 o 
  -8 -11  10       82.93       10.13     93.08 o 
  -7 -11  10       18.15       48.06     43.99 o 
  -6 -11  10      443.33      328.21     86.83 o 
  -5 -11  10      238.93      259.76     30.74 o 
  -4 -11  10      317.31      262.57     37.98 o 
  -3 -11  10        0.53       -1.99     17.99 o 
  -2 -11  10      912.07     1021.96     53.04 o 
  -1 -11  10     1195.78     1364.85     55.50 o 
   0 -11  10       86.57       91.92     29.45 o 
   1 -11  10      149.15      140.65     32.28 o 
   2 -11  10      156.63      191.55     45.27 o 
   3 -11  10     1065.16     1190.06     86.95 o 
   4 -11  10      139.82      125.26     48.66 o 
   5 -11  10        0.77        0.88     41.17 o 
   6 -11  10       39.55       72.33     68.79 o 
   7 -11  10       65.71        0.12     32.17 o 
   8 -11  10       52.97       85.48     90.20 o 
  -9 -10  10       53.96      -19.28    101.34 o 
  -8 -10  10      356.35      -13.33     95.40 o 
  -7 -10  10      273.50        2.37     20.38 o 
  -6 -10  10       18.92       10.83     19.07 o 
  -5 -10  10      742.49      827.32     48.06 o 
  -4 -10  10      924.02     1072.90     52.01 o 
  -3 -10  10      620.69      764.34     40.60 o 
  -2 -10  10       11.71       31.12     26.95 o 
  -1 -10  10      272.64      411.39     46.82 o 
   0 -10  10     1215.97     1416.23     68.97 o 
   1 -10  10      618.95      651.20     60.05 o 
   2 -10  10        1.37       13.59     31.39 o 
   3 -10  10      182.69      216.59     46.93 o 
   4 -10  10      383.54      482.64     56.14 o 
   5 -10  10      211.02      172.67     48.66 o 
   6 -10  10       50.44       40.97     52.54 o 
   7 -10  10      230.52      232.98    189.64 o 
   8 -10  10      286.99      192.27    144.42 o 
   9 -10  10        4.71      108.20    134.50 o 
  -9  -9  10        2.48        3.64     81.51 o 
  -8  -9  10      158.55       18.07     61.14 o 
  -7  -9  10      362.28      375.78     17.56 o 
  -6  -9  10      181.40      102.12     66.31 o 
  -5  -9  10      127.16      124.52     27.28 o 
  -4  -9  10     1046.52     1120.21     41.40 o 
  -3  -9  10      519.29      592.83     34.75 o 
  -2  -9  10      399.29      488.29     48.74 o 
  -1  -9  10       47.40       50.28     26.81 o 
   0  -9  10     1473.56     1643.06     69.50 o 
   1  -9  10     1491.06     1720.48     72.85 o 
   2  -9  10      932.90     1062.15     67.85 o 
   3  -9  10       90.55       68.59     44.49 o 
   4  -9  10      595.58      640.31     56.26 o 
   5  -9  10      539.37      503.53     55.56 o 
   6  -9  10       53.88       36.27     40.94 o 
   7  -9  10       40.17       48.25     53.69 o 
   8  -9  10      368.70      198.09    166.02 o 
   9  -9  10      145.16      177.60    151.58 o 
 -10  -8  10      241.67       -9.03     94.52 o 
  -9  -8  10      387.77      -28.75     93.20 o 
  -8  -8  10       24.58       22.14     57.50 o 
  -7  -8  10       24.57       11.09     12.16 o 
  -6  -8  10      480.38      536.27     23.51 o 
  -5  -8  10      544.74      613.38     50.93 o 
  -4  -8  10      720.88      683.03     33.46 o 
  -3  -8  10      318.81      367.08     26.74 o 
  -2  -8  10     2416.29     2565.75     80.49 o 
  -1  -8  10      213.08      220.53     27.53 o 
   0  -8  10       15.10       19.66     14.85 o 
   1  -8  10      889.73      977.69     60.40 o 
   2  -8  10     1445.55     1375.44     80.25 o 
   3  -8  10      661.72      708.71     63.07 o 
   4  -8  10        1.77       83.23     45.96 o 
   5  -8  10      602.12      619.30     68.61 o 
   6  -8  10      348.96      433.57     55.82 o 
   7  -8  10      657.27      357.19    232.48 o 
   8  -8  10      360.07      168.75    188.94 o 
   9  -8  10      162.11       49.51     48.65 o 
  10  -8  10       85.23       68.69     63.62 o 
 -10  -7  10       11.68       26.00     97.49 o 
  -9  -7  10      360.06      341.85    134.84 o 
  -8  -7  10      622.18      738.97     92.66 o 
  -7  -7  10      354.92      302.09     17.00 o 
  -6  -7  10      413.82      415.25     23.87 o 
  -5  -7  10     2766.86     2995.46     57.36 o 
  -4  -7  10      835.92      902.52     34.83 o 
  -3  -7  10       24.37       29.08     43.46 o 
  -2  -7  10       58.66       69.81     34.51 o 
  -1  -7  10     2459.42     2450.46     71.41 o 
   0  -7  10      910.20      933.94     37.46 o 
   1  -7  10       15.45        8.33     29.58 o 
   2  -7  10      726.32      817.52     63.91 o 
   3  -7  10     2863.41     3051.16    109.53 o 
   4  -7  10      675.48      694.29    112.06 o 
   5  -7  10      670.59      509.39    110.85 o 
   6  -7  10      537.89      475.64     75.14 o 
   7  -7  10      876.98     1090.56     94.98 o 
   8  -7  10       94.70       21.70     39.64 o 
   9  -7  10        2.01      -16.62     48.91 o 
  10  -7  10      132.30      100.42     92.59 o 
 -11  -6  10       82.06       16.41     63.78 o 
 -10  -6  10      308.70       23.13     59.71 o 
  -9  -6  10        6.77      -42.08     93.41 o 
  -8  -6  10      231.25      232.77     69.18 o 
  -7  -6  10      349.01      405.30     19.73 o 
  -6  -6  10        3.68       10.59     15.17 o 
  -5  -6  10       40.97       59.34     32.80 o 
  -4  -6  10      529.13      638.48     33.51 o 
  -3  -6  10     1769.80     1862.46     46.72 o 
  -2  -6  10      249.38      310.12     26.73 o 
  -1  -6  10      271.68      297.40     31.47 o 
   0  -6  10     1752.45     1877.85     45.37 o 
   1  -6  10      480.06      463.24     24.62 o 
   2  -6  10       51.26       60.92     65.32 o 
   3  -6  10      195.87      291.38     56.07 o 
   4  -6  10      646.47      686.79    106.77 o 
   5  -6  10        3.49       22.14     68.40 o 
   6  -6  10        5.17       12.67     67.41 o 
   7  -6  10      349.70      479.34     77.56 o 
   8  -6  10      189.01      217.68     70.61 o 
   9  -6  10      102.57      147.06    107.40 o 
  10  -6  10        1.35       36.56     47.44 o 
 -11  -5  10       22.84        0.66     45.82 o 
 -10  -5  10      332.61       -6.28     50.79 o 
  -9  -5  10      237.22      213.05     74.03 o 
  -8  -5  10      315.74      290.02     15.76 o 
  -7  -5  10      136.35      127.28     19.94 o 
  -6  -5  10     1113.00     1172.05     60.28 o 
  -5  -5  10      544.08      642.12     33.04 o 
  -4  -5  10      152.72      111.72     62.34 o 
  -3  -5  10     1024.85     1133.30     41.54 o 
  -2  -5  10     1028.30     1059.50     43.43 o 
  -1  -5  10      113.58       90.19     17.07 o 
   0  -5  10      172.46      213.50     17.77 o 
   1  -5  10     1911.44     1872.88     30.35 o 
   2  -5  10     2061.54     2075.74     32.22 o 
   3  -5  10      783.56      706.02    102.81 o 
   4  -5  10      135.03      175.59     81.85 o 
   5  -5  10      708.46      680.74    109.86 o 
   6  -5  10     1567.77     1462.61    138.00 o 
   7  -5  10       27.49       64.99     55.08 o 
   8  -5  10      308.00      340.19     75.24 o 
   9  -5  10      350.96      441.22    128.01 o 
  10  -5  10       86.57      164.35     75.02 o 
 -11  -4  10       27.85        0.11     40.65 o 
 -10  -4  10       81.52       60.03     66.42 o 
  -9  -4  10      451.16      548.66     86.82 o 
  -8  -4  10      535.64      567.22     35.53 o 
  -7  -4  10       56.54       43.80     14.63 o 
  -6  -4  10      706.27      770.41     35.45 o 
  -5  -4  10      435.16      478.57     40.49 o 
  -4  -4  10      287.52      302.15     25.37 o 
  -3  -4  10       66.59       86.94     27.19 o 
  -2  -4  10      192.05      228.53     33.22 o 
  -1  -4  10     1226.87     1259.85     51.95 o 
   0  -4  10      236.93      204.15     36.55 o 
   1  -4  10        8.17      -10.02     22.11 o 
   2  -4  10     2554.77     2525.38     65.92 o 
   3  -4  10     2311.07     2232.48     53.95 o 
   4  -4  10       45.86       42.20     16.02 o 
   5  -4  10      622.62      534.48     46.83 o 
   6  -4  10     1800.20     1734.71     97.78 o 
   7  -4  10      251.54      296.89     68.74 o 
   8  -4  10       11.32       -5.18     43.51 o 
   9  -4  10      172.39      138.47     69.40 o 
  10  -4  10      157.41      139.46    111.26 o 
 -11  -3  10      221.65        3.19     79.87 o 
 -10  -3  10        4.31      -21.15     58.60 o 
  -9  -3  10        2.26       18.43     15.82 o 
  -8  -3  10      160.09      159.86     25.51 o 
  -7  -3  10      477.19      512.31     53.65 o 
  -6  -3  10      268.85      221.98     28.22 o 
  -5  -3  10       85.44      115.65     45.83 o 
  -4  -3  10     1217.06     1338.87     58.88 o 
  -3  -3  10     2509.57     2631.27     62.33 o 
  -2  -3  10        1.61      -12.86     25.72 o 
  -1  -3  10      410.50      476.19     41.04 o 
   0  -3  10     1359.67     1388.79     91.99 o 
   1  -3  10     1053.60     1113.64     71.26 o 
   2  -3  10      196.71      199.76     34.69 o 
   3  -3  10     1582.09     1815.83     71.19 o 
   4  -3  10      600.80      631.88     24.22 o 
   5  -3  10       74.34       87.54     36.33 o 
   6  -3  10      161.91      186.66     20.36 o 
   7  -3  10     1097.12     1081.90     37.33 o 
   8  -3  10      448.33      459.63     79.87 o 
   9  -3  10       99.12      121.28    105.31 o 
  10  -3  10       86.70       98.92     69.73 o 
 -11  -2  10      177.61        4.19     80.31 o 
 -10  -2  10      394.08      397.56     40.62 o 
  -9  -2  10      254.41      255.42     33.28 o 
  -8  -2  10       36.35       58.33     26.68 o 
  -7  -2  10     1034.54     1153.68     54.16 o 
  -6  -2  10     1844.71     1982.62     55.57 o 
  -5  -2  10       53.18       35.06     68.30 o 
  -4  -2  10      903.00      953.37     46.23 o 
  -3  -2  10     2406.04     2447.62     65.31 o 
  -2  -2  10      747.91      925.85     48.48 o 
  -1  -2  10       79.49       77.40     32.53 o 
   0  -2  10     1190.17     1185.76     48.67 o 
   1  -2  10     1726.47     1798.27     67.40 o 
   2  -2  10      601.60      601.50     57.52 o 
   3  -2  10      137.63      159.51     44.73 o 
   4  -2  10      578.30      592.57     36.85 o 
   5  -2  10     1907.03     1992.93     47.22 o 
   6  -2  10       30.96       44.82     21.13 o 
   7  -2  10      155.53      125.18     25.29 o 
   8  -2  10      719.23      773.00     48.41 o 
   9  -2  10      149.90      151.62     53.81 o 
  10  -2  10        9.46      -31.83     63.67 o 
 -11  -1  10        0.18       27.76     63.56 o 
 -10  -1  10      314.49      236.83     35.46 o 
  -9  -1  10      901.06     1014.15     65.67 o 
  -8  -1  10      328.74      245.22    156.55 o 
  -7  -1  10        2.17        8.89     22.15 o 
  -6  -1  10      311.74      375.63     50.67 o 
  -5  -1  10      160.20      243.20     36.96 o 
  -4  -1  10      430.45      475.48     42.18 o 
  -3  -1  10      289.29      322.22     58.50 o 
  -2  -1  10       68.43       35.39     34.42 o 
  -1  -1  10      253.99      291.11     42.14 o 
   0  -1  10      112.76      104.47     37.30 o 
   1  -1  10      168.59      171.46     35.33 o 
   2  -1  10     1429.56     1483.10     66.95 o 
   3  -1  10      245.46      285.69     50.44 o 
   4  -1  10      446.08      474.67     35.23 o 
   5  -1  10      195.27      151.95     28.54 o 
   6  -1  10      472.90      547.10     41.26 o 
   7  -1  10       99.60      111.60     35.13 o 
   8  -1  10       15.61      -10.01     23.98 o 
   9  -1  10      227.45      153.26     85.76 o 
 -11   0  10      248.16      110.05     87.19 o 
 -10   0  10       86.51       18.09     22.43 o 
  -9   0  10       19.69        3.41     23.23 o 
  -8   0  10      134.59      142.58     30.53 o 
  -7   0  10      402.18      428.60     44.04 o 
  -6   0  10       57.70       72.02     27.92 o 
  -5   0  10      245.89      284.70     35.27 o 
  -4   0  10      587.73      644.45     91.18 o 
  -3   0  10       56.88       43.48     33.23 o 
  -2   0  10      223.72      266.99     37.42 o 
  -1   0  10      737.80      808.59     60.06 o 
   0   0  10        2.10       25.16     33.82 o 
   1   0  10      147.24      153.83     44.35 o 
   2   0  10      210.50      250.66     40.89 o 
   3   0  10      528.80      624.05    107.53 o 
   4   0  10     1176.73     1187.44     50.45 o 
   5   0  10       48.86       33.61     24.32 o 
   6   0  10      446.61      365.76     39.67 o 
   7   0  10      977.92      924.36     55.53 o 
   8   0  10      256.23      178.51     84.12 o 
   9   0  10        8.24       28.42     35.81 o 
 -11   1  10      105.83       39.32     50.34 o 
 -10   1  10       94.77       42.25     41.91 o 
  -9   1  10       41.64       34.64     33.43 o 
  -8   1  10      187.15      173.31     42.50 o 
  -7   1  10      243.80      288.69     38.90 o 
  -6   1  10        3.00      -13.50     26.99 o 
  -5   1  10      105.28       94.28     32.96 o 
  -4   1  10      698.48      793.56    102.09 o 
  -3   1  10      108.31      163.35     36.30 o 
  -2   1  10      492.22      560.57     78.28 o 
  -1   1  10      987.98      984.21     80.98 o 
   0   1  10     1289.18     1256.34     59.66 o 
   1   1  10       40.70       55.23     41.25 o 
   2   1  10      562.49      583.99     51.69 o 
   3   1  10      330.65      378.14     48.20 o 
   4   1  10      862.64      868.63    111.04 o 
   5   1  10      220.06      284.56     48.06 o 
   6   1  10        3.85      -14.83     29.66 o 
   7   1  10      203.62      115.11     54.22 o 
   8   1  10      474.92      399.41    165.69 o 
 -10   2  10       93.71       88.07     45.17 o 
  -9   2  10      124.11      101.66     38.12 o 
  -8   2  10       28.36       67.79     35.19 o 
  -7   2  10        0.56       -0.48     28.10 o 
  -6   2  10      650.83      728.20     61.58 o 
  -5   2  10      813.65      932.24    203.14 o 
  -4   2  10      504.60      429.18     56.37 o 
  -3   2  10      294.56      278.09     44.02 o 
  -2   2  10      668.61      650.31     59.60 o 
  -1   2  10      867.98      922.93     68.88 o 
   0   2  10      812.37      744.42     55.65 o 
   1   2  10     1334.82     1375.08     77.45 o 
   2   2  10      307.76      344.28     64.94 o 
   3   2  10      213.33      215.33     46.19 o 
   4   2  10      142.76      115.86     35.61 o 
   5   2  10      392.93      356.00     63.25 o 
   6   2  10      108.91       65.04     37.24 o 
   7   2  10       58.99       79.97     46.19 o 
   8   2  10       21.45      -15.34     48.37 o 
 -10   3  10       24.67       29.23     36.37 o 
  -9   3  10      342.83      304.45     78.12 o 
  -8   3  10      466.27      501.70     63.56 o 
  -7   3  10        1.40        2.65     30.62 o 
  -6   3  10       63.94       74.44     38.68 o 
  -5   3  10     1688.09     1723.48     72.20 o 
  -4   3  10      546.03      525.25     65.95 o 
  -3   3  10        6.82       38.24     60.09 o 
  -2   3  10     1005.56     1006.41     62.63 o 
  -1   3  10     1313.54     1297.28     78.81 o 
   0   3  10       22.41       44.43     36.42 o 
   1   3  10      150.28      182.26     53.66 o 
   2   3  10      144.69      157.64     46.93 o 
   3   3  10      221.58      247.14     61.31 o 
   4   3  10      202.22      153.83     68.35 o 
   5   3  10       55.70        6.14     32.88 o 
   6   3  10      165.12       86.32     49.84 o 
   7   3  10      353.08      265.02    122.21 o 
  -9   4  10       24.42       40.76     40.38 o 
  -8   4  10      244.82      164.88     60.11 o 
  -7   4  10      420.92      580.35     80.59 o 
  -6   4  10      211.67      242.22     56.95 o 
  -5   4  10      305.86      253.90     60.04 o 
  -4   4  10      291.35      286.29     52.04 o 
  -3   4  10      211.58      240.94     62.58 o 
  -2   4  10       12.23       60.54     48.79 o 
  -1   4  10       23.63        6.91     70.00 o 
   0   4  10      735.21      766.81    110.02 o 
   1   4  10       14.46       39.10     47.45 o 
   2   4  10       21.07       -1.93     38.03 o 
   3   4  10      367.29      248.05    192.13 o 
   4   4  10      171.11      122.83     85.03 o 
   5   4  10        4.64       -0.42     41.64 o 
   6   4  10      122.14       57.35     43.25 o 
  -8   5  10        8.91       75.45     47.05 o 
  -7   5  10       76.42      262.64     56.67 o 
  -6   5  10      133.92      147.93     51.24 o 
  -5   5  10      112.09      101.87     59.25 o 
  -4   5  10       16.90       68.65     53.47 o 
  -3   5  10      411.41      505.55     85.99 o 
  -2   5  10      194.24      277.11    100.74 o 
  -1   5  10       42.17       21.24     49.93 o 
   0   5  10      699.19      325.47    316.72 o 
   1   5  10      499.95      437.86    296.97 o 
   2   5  10        9.63       77.33     69.29 o 
   3   5  10       23.40       16.01     42.41 o 
   4   5  10      249.79      201.49    116.27 o 
   5   5  10      204.41       37.37     48.40 o 
  -7   6  10        0.47       41.67     56.19 o 
  -6   6  10      188.02      249.60     61.30 o 
  -5   6  10      483.74      467.70     68.28 o 
  -4   6  10      158.27      138.29     67.51 o 
  -3   6  10      117.12       58.79     66.92 o 
  -2   6  10      304.83      235.85    195.60 o 
  -1   6  10      321.90      135.47    134.35 o 
   0   6  10       46.83       33.14     53.40 o 
   1   6  10      173.02      100.12    115.12 o 
   2   6  10      390.39      258.65    210.37 o 
   3   6  10       42.00      156.56     60.60 o 
  -4   7  10      272.78      349.16     69.72 o 
  -3   7  10       45.39      243.57    102.30 o 
  -2   7  10       10.39       41.07     84.82 o 
  -1   7  10       73.31      158.15     74.35 o 
   0   7  10      358.95      294.19    222.43 o 
   1   7  10       12.59       52.91     64.77 o 
  -3 -14  11      242.90      150.04     50.47 o 
  -2 -14  11       80.19       65.73     37.58 o 
  -1 -14  11        0.05       19.43     28.33 o 
   0 -14  11      218.98      156.84     80.01 o 
   1 -14  11      143.58      120.76     66.57 o 
   2 -14  11       37.24       -9.38     29.37 o 
   3 -14  11       18.57       59.19     90.44 o 
   4 -14  11      103.01      168.13     81.68 o 
  -5 -13  11       41.49       49.43     49.73 o 
  -4 -13  11        9.33       -6.82     28.21 o 
  -3 -13  11       73.94       62.13     31.42 o 
  -2 -13  11      292.91      172.90     80.04 o 
  -1 -13  11      118.04      105.65     48.42 o 
   0 -13  11       61.20       43.12     32.80 o 
   1 -13  11      392.13      242.21     94.38 o 
   2 -13  11      513.12      589.09     65.59 o 
   3 -13  11       14.26       -1.61     37.64 o 
   4 -13  11      296.89      162.30    163.65 o 
   5 -13  11      664.27      334.76    339.62 o 
   6 -13  11       79.58       36.18     81.85 o 
  -6 -12  11       57.90       29.46     27.47 o 
  -5 -12  11      184.04      164.65     31.97 o 
  -4 -12  11      243.48      222.62     34.88 o 
  -3 -12  11       13.61       -0.35     28.31 o 
  -2 -12  11      393.05      467.31     50.67 o 
  -1 -12  11      593.52      702.69     66.05 o 
   0 -12  11       23.68       40.31     46.20 o 
   1 -12  11      323.93      349.55     66.05 o 
   2 -12  11      643.94      607.29     95.59 o 
   3 -12  11      398.37      449.11     95.69 o 
   4 -12  11       98.10      138.47    157.85 o 
   5 -12  11      145.53      281.42     72.65 o 
   6 -12  11      221.30      399.15     83.58 o 
   7 -12  11      467.92      321.78    293.49 o 
  -7 -11  11      452.60      501.93    101.91 o 
  -6 -11  11       13.54        6.49     20.87 o 
  -5 -11  11      318.28      291.37     34.49 o 
  -4 -11  11      522.04      549.73     42.60 o 
  -3 -11  11      160.51      189.95     39.24 o 
  -2 -11  11       27.96      -12.55     25.10 o 
  -1 -11  11       47.19       42.86     52.96 o 
   0 -11  11      926.45     1100.42     61.75 o 
   1 -11  11      502.46      514.09     55.21 o 
   2 -11  11       31.37       29.23     44.20 o 
   3 -11  11      648.64      817.73     93.05 o 
   4 -11  11      632.69      748.10     79.20 o 
   5 -11  11       98.07      135.29    124.97 o 
   6 -11  11       24.34       15.41     51.41 o 
   7 -11  11      526.18      449.88    324.13 o 
   8 -11  11      209.65      210.54    179.01 o 
  -8 -10  11       21.91        1.87     52.54 o 
  -7 -10  11      210.00      168.93    101.98 o 
  -6 -10  11       42.38       60.30     25.10 o 
  -5 -10  11       16.64        1.37     19.53 o 
  -4 -10  11       16.32       24.37     21.46 o 
  -3 -10  11      432.31      469.38     40.68 o 
  -2 -10  11      704.09      808.33     47.63 o 
  -1 -10  11      357.31      320.15     34.82 o 
   0 -10  11      523.75      526.94     49.00 o 
   1 -10  11      135.65      138.88     48.04 o 
   2 -10  11      676.11      666.11     67.15 o 
   3 -10  11        0.16      -11.54     32.99 o 
   4 -10  11      720.32      739.47     75.38 o 
   5 -10  11      389.10      446.46     69.99 o 
   6 -10  11       83.42      166.29    133.73 o 
   7 -10  11       19.65       92.62    117.37 o 
   8 -10  11       96.51       40.83     52.02 o 
  -9  -9  11       88.88      -11.57     59.70 o 
  -8  -9  11      164.49       -3.30     53.10 o 
  -7  -9  11        0.24       -7.16     14.32 o 
  -6  -9  11      303.49      323.07     35.70 o 
  -5  -9  11      450.47      539.60     47.92 o 
  -4  -9  11       19.14        8.54     22.33 o 
  -3  -9  11       85.48      112.14     24.53 o 
  -2  -9  11       19.08        8.72     24.28 o 
  -1  -9  11     1082.26     1126.04     43.49 o 
   0  -9  11      588.77      562.41     31.00 o 
   1  -9  11      530.08      571.67     60.64 o 
   2  -9  11      757.37      784.37     67.59 o 
   3  -9  11      721.16      793.16    110.96 o 
   4  -9  11       90.14       83.15     52.07 o 
   5  -9  11       44.64       84.82     53.96 o 
   6  -9  11     1061.64      960.86    562.45 o 
   7  -9  11      299.12      200.59    167.40 o 
   8  -9  11        0.02       40.16     58.54 o 
   9  -9  11      176.74       99.19     73.26 o 
  -9  -8  11       55.23       12.78     56.51 o 
  -8  -8  11      419.01      454.45     90.56 o 
  -7  -8  11       58.95       57.83     21.83 o 
  -6  -8  11        0.32        5.42     12.52 o 
  -5  -8  11      211.53      211.60     33.10 o 
  -4  -8  11      707.84      744.67     33.11 o 
  -3  -8  11     1158.55     1106.41     62.79 o 
  -2  -8  11      272.19      353.14     49.55 o 
  -1  -8  11     1531.34     1434.08    118.99 o 
   0  -8  11     1040.94     1077.99     63.15 o 
   1  -8  11      656.86      546.19    100.71 o 
   2  -8  11      350.84      393.75     97.72 o 
   3  -8  11     2102.92     2057.81    147.63 o 
   4  -8  11     1172.40     1197.96    133.79 o 
   5  -8  11       14.60       19.83     77.99 o 
   6  -8  11      937.05      952.52     71.81 o 
   7  -8  11      344.32      308.30    230.14 o 
   8  -8  11      203.29      247.86    192.51 o 
   9  -8  11        0.22      -39.74     79.47 o 
 -10  -7  11      121.61       34.59     67.42 o 
  -9  -7  11      128.37       23.46     58.38 o 
  -8  -7  11       12.44        5.92     10.95 o 
  -7  -7  11      577.20      627.55     39.29 o 
  -6  -7  11      648.46      697.41     34.26 o 
  -5  -7  11       46.08       51.47     24.04 o 
  -4  -7  11      689.86      843.78     65.29 o 
  -3  -7  11      776.55      835.93     58.44 o 
  -2  -7  11      151.29      265.11     36.39 o 
  -1  -7  11        7.29       38.22     19.60 o 
   0  -7  11     1013.41     1050.37     63.92 o 
   1  -7  11     1497.77     1579.93     47.90 o 
   2  -7  11       19.83       13.66     61.02 o 
   3  -7  11      205.38      203.14     59.49 o 
   4  -7  11      124.60      171.52     58.60 o 
   5  -7  11      525.61      440.05    115.36 o 
   6  -7  11       95.90      197.07    106.30 o 
   7  -7  11      161.04      241.91     72.26 o 
   8  -7  11      456.57      510.53     90.12 o 
   9  -7  11      127.34       77.89     71.77 o 
 -10  -6  11      391.10      -16.64     57.73 o 
  -9  -6  11      834.86      674.45     94.43 o 
  -8  -6  11       88.76       74.16     16.20 o 
  -7  -6  11      190.39      212.33     43.12 o 
  -6  -6  11     1351.75     1526.40     45.99 o 
  -5  -6  11      379.75      500.09     54.09 o 
  -4  -6  11      332.59      355.50     32.52 o 
  -3  -6  11      429.46      511.60     40.27 o 
  -2  -6  11      999.33     1056.32     65.57 o 
  -1  -6  11      308.29      304.99     43.96 o 
   0  -6  11       12.58       -8.39     16.85 o 
   1  -6  11      398.22      445.32     31.73 o 
   2  -6  11      964.70     1195.04    117.15 o 
   3  -6  11     1029.46      936.52     77.80 o 
   4  -6  11      240.85      259.44     61.69 o 
   5  -6  11     1405.63     1496.55     97.76 o 
   6  -6  11      434.67      414.58    116.56 o 
   7  -6  11       68.22      178.34    107.40 o 
   8  -6  11       98.99      184.51     73.47 o 
   9  -6  11      371.30      435.27     91.11 o 
 -10  -5  11       13.65       32.94     96.27 o 
  -9  -5  11      144.37      165.79     71.93 o 
  -8  -5  11      221.83      179.12     33.86 o 
  -7  -5  11       19.17       20.91     27.14 o 
  -6  -5  11      317.92      283.08     39.50 o 
  -5  -5  11      634.03      738.60     47.66 o 
  -4  -5  11      551.90      680.88     29.96 o 
  -3  -5  11      299.55      294.51     33.82 o 
  -2  -5  11      104.69      137.10     24.67 o 
  -1  -5  11     1091.48     1137.13     43.44 o 
   0  -5  11      169.93      190.77     28.09 o 
   1  -5  11        0.17       -6.08     12.16 o 
   2  -5  11      578.96      565.40     23.30 o 
   3  -5  11      411.32      271.25    237.04 o 
   4  -5  11       73.86       71.16     49.79 o 
   5  -5  11       36.27       34.48     48.58 o 
   6  -5  11      522.63      522.34    121.63 o 
   7  -5  11      710.04      650.08    134.64 o 
   8  -5  11       31.20       51.22     61.02 o 
   9  -5  11      133.61      258.98     81.08 o 
 -11  -4  11      225.95       14.43     62.68 o 
 -10  -4  11      240.60       22.14     90.99 o 
  -9  -4  11        0.04       -6.87     13.74 o 
  -8  -4  11       95.93       52.74     18.35 o 
  -7  -4  11      464.43      439.70     36.67 o 
  -6  -4  11      106.61       70.24     24.57 o 
  -5  -4  11        9.67        8.28     17.70 o 
  -4  -4  11      554.27      717.82     77.24 o 
  -3  -4  11       45.68       68.99     30.17 o 
  -2  -4  11      380.60      351.72     40.76 o 
  -1  -4  11      308.96      322.71     35.52 o 
   0  -4  11      146.81      224.91     41.67 o 
   1  -4  11      728.43      828.51     62.09 o 
   2  -4  11      689.72      727.13     48.89 o 
   3  -4  11      174.19      176.62     48.76 o 
   4  -4  11     1071.45     1037.10     32.32 o 
   5  -4  11      361.04      352.55     21.51 o 
   6  -4  11       27.73       -9.14     71.49 o 
   7  -4  11      571.63      501.97    126.48 o 
   8  -4  11      362.67      434.72     84.50 o 
   9  -4  11       22.78       79.42     66.53 o 
 -11  -3  11      116.48       -6.50     57.72 o 
 -10  -3  11      235.54      -14.43     88.35 o 
  -9  -3  11      117.64      117.72     21.31 o 
  -8  -3  11       39.65       55.98     23.01 o 
  -7  -3  11      292.65      255.86     44.33 o 
  -6  -3  11      782.46      785.78     43.42 o 
  -5  -3  11      379.45      443.14     39.27 o 
  -4  -3  11      116.99      137.48     33.75 o 
  -3  -3  11      499.21      567.56     57.42 o 
  -2  -3  11     2701.45     2590.51     87.25 o 
  -1  -3  11        3.56        6.03     22.04 o 
   0  -3  11      944.28      981.84     58.29 o 
   1  -3  11     1360.14     1462.01     67.11 o 
   2  -3  11     1050.56     1083.30     55.04 o 
   3  -3  11        1.88       13.60     44.35 o 
   4  -3  11     1046.72      969.35     76.06 o 
   5  -3  11      345.49      334.97     24.94 o 
   6  -3  11      372.47      310.01     35.08 o 
   7  -3  11       36.35       29.41     26.57 o 
   8  -3  11      246.53      154.08     28.20 o 
   9  -3  11      276.87      258.33     82.40 o 
 -11  -2  11       10.54        2.20     51.66 o 
 -10  -2  11       55.46       25.92     19.41 o 
  -9  -2  11      446.36      352.48    116.79 o 
  -8  -2  11      457.22      475.20    277.41 o 
  -7  -2  11       24.14       46.69     28.86 o 
  -6  -2  11     1249.09     1212.25     62.88 o 
  -5  -2  11     4189.29     4290.49    206.54 o 
  -4  -2  11      495.16      631.12     52.72 o 
  -3  -2  11       10.12       16.62     35.30 o 
  -2  -2  11     1136.49     1141.64     58.09 o 
  -1  -2  11     1231.87     1183.56     52.45 o 
   0  -2  11        0.77      -14.56     29.13 o 
   1  -2  11      659.42      651.67     71.90 o 
   2  -2  11       88.91      159.40     38.78 o 
   3  -2  11      231.33      230.81     50.86 o 
   4  -2  11       24.47       51.73     22.14 o 
   5  -2  11       19.37        2.17     26.96 o 
   6  -2  11      139.74      118.66     42.86 o 
   7  -2  11      214.81      112.01     51.16 o 
   8  -2  11        0.05       15.92     22.35 o 
   9  -2  11      136.17      137.78     48.31 o 
 -10  -1  11      171.31       30.37     24.27 o 
  -9  -1  11      263.36      121.07     91.77 o 
  -8  -1  11     1121.48     1258.05     57.40 o 
  -7  -1  11     1320.90     1495.84     52.56 o 
  -6  -1  11      217.95      194.80     34.00 o 
  -5  -1  11      524.80      579.66     41.21 o 
  -4  -1  11      293.20      422.83     39.67 o 
  -3  -1  11     2280.22     2330.40     65.48 o 
  -2  -1  11      445.46      436.29     49.79 o 
  -1  -1  11     1318.71     1215.99     65.63 o 
   0  -1  11      466.02      650.27     85.06 o 
   1  -1  11       89.74       11.13     63.12 o 
   2  -1  11      299.54      350.96     45.53 o 
   3  -1  11       99.11      114.05     46.42 o 
   4  -1  11      397.65      380.67     40.07 o 
   5  -1  11      110.72      157.74     45.18 o 
   6  -1  11       78.70       33.97     34.13 o 
   7  -1  11      561.87      428.06    140.53 o 
   8  -1  11       79.15       58.69     41.68 o 
 -10   0  11      203.84      102.87     79.76 o 
  -9   0  11      119.95       41.23     50.40 o 
  -8   0  11        9.85       14.94     31.44 o 
  -7   0  11      146.78      138.93     68.57 o 
  -6   0  11     1433.66     1572.94     68.22 o 
  -5   0  11       16.14       33.05     28.69 o 
  -4   0  11      347.58      397.63     42.46 o 
  -3   0  11      228.54      315.81     41.71 o 
  -2   0  11        9.71       84.47     41.46 o 
  -1   0  11       11.13       -0.14     30.62 o 
   0   0  11      717.13      730.45     52.94 o 
   1   0  11      899.02     1127.74     70.12 o 
   2   0  11        7.88       31.84     53.31 o 
   3   0  11      499.51      432.16     51.95 o 
   4   0  11      288.80      291.37     41.60 o 
   5   0  11      198.92      258.88     36.07 o 
   6   0  11       47.32       64.67     33.72 o 
   7   0  11       75.34       30.88     34.96 o 
   8   0  11      399.69      326.85    117.75 o 
 -10   1  11      227.80       86.32     82.46 o 
  -9   1  11      278.72       87.76    113.47 o 
  -8   1  11      142.90      162.12     39.06 o 
  -7   1  11       51.54       71.50     46.26 o 
  -6   1  11      376.50      431.21     46.45 o 
  -5   1  11      438.03      555.53     58.39 o 
  -4   1  11      684.10      679.93     52.16 o 
  -3   1  11       62.14       -4.56     25.67 o 
  -2   1  11      473.08      508.49     58.83 o 
  -1   1  11     1103.51     1251.86     75.43 o 
   0   1  11      680.12      570.71     63.05 o 
   1   1  11      128.93      179.80     70.45 o 
   2   1  11      272.21      293.71     58.97 o 
   3   1  11      345.58      374.88     52.97 o 
   4   1  11      179.95      165.09     37.70 o 
   5   1  11      730.09      833.12     49.35 o 
   6   1  11      424.65      440.39    142.96 o 
   7   1  11        2.28       41.05     44.25 o 
  -9   2  11      107.23       42.46     56.07 o 
  -8   2  11      250.53      210.04     54.74 o 
  -7   2  11      145.03      100.46     48.45 o 
  -6   2  11        0.14       11.81     35.72 o 
  -5   2  11      968.55     1073.85     92.23 o 
  -4   2  11      995.39     1050.69    159.24 o 
  -3   2  11       17.86       39.18     42.99 o 
  -2   2  11      136.52      212.98     45.88 o 
  -1   2  11     1069.70      969.70     95.77 o 
   0   2  11     1411.89     1505.00    125.10 o 
   1   2  11       19.17       17.34     46.70 o 
   2   2  11     1003.81     1042.41     68.99 o 
   3   2  11      205.36      161.68     94.08 o 
   4   2  11       34.10       10.49     26.99 o 
   5   2  11       74.97       38.61     43.23 o 
   6   2  11       31.50       -8.01     27.48 o 
   7   2  11      263.09      228.98    105.33 o 
  -9   3  11        3.55      -15.40     43.89 o 
  -8   3  11      257.82      220.22     64.56 o 
  -7   3  11      296.65      388.88     65.70 o 
  -6   3  11      165.69      228.65     58.65 o 
  -5   3  11        0.50      -23.75     47.50 o 
  -4   3  11      613.15      590.36     60.74 o 
  -3   3  11      470.67      477.25     69.89 o 
  -2   3  11      162.66      160.31     57.44 o 
  -1   3  11       82.05       53.76     50.35 o 
   0   3  11     1051.95     1188.39     71.52 o 
   1   3  11      265.03      121.88    142.11 o 
   2   3  11       48.52       62.33     76.01 o 
   3   3  11        1.05       50.31     45.15 o 
   4   3  11      307.25      280.06     93.19 o 
   5   3  11      179.49       42.74     40.77 o 
   6   3  11       31.92        9.57     31.06 o 
  -8   4  11        0.01       15.79     70.17 o 
  -7   4  11       57.96      111.10     59.94 o 
  -6   4  11      255.25      396.34    119.97 o 
  -5   4  11      473.37      590.29     77.45 o 
  -4   4  11       11.54      -11.45     50.34 o 
  -3   4  11      306.71      156.87    174.34 o 
  -2   4  11       83.48       17.81     39.89 o 
  -1   4  11      265.87        4.80     41.40 o 
   0   4  11        2.56       11.28     38.27 o 
   1   4  11      748.18      538.97    432.69 o 
   2   4  11      264.69      241.29    193.28 o 
   3   4  11        0.05      -28.29     56.58 o 
   4   4  11      160.50      120.44     59.37 o 
   5   4  11      112.77       44.42     43.76 o 
  -6   5  11      132.59      226.84    140.73 o 
  -5   5  11      240.99      470.85     96.23 o 
  -4   5  11      239.76      214.67     60.35 o 
  -3   5  11        0.01        8.17     45.83 o 
  -2   5  11      240.50       -3.95     45.05 o 
  -1   5  11      357.29       11.94     42.53 o 
   0   5  11      214.20        4.96     45.23 o 
   1   5  11       30.35       -0.05     35.91 o 
   2   5  11      180.34      103.41     86.97 o 
   3   5  11      282.96       98.95    104.34 o 
  -4   6  11      276.09      278.99     68.07 o 
  -3   6  11      191.79      193.48     66.59 o 
  -2   6  11       19.73        2.08     44.35 o 
  -1   6  11       99.28      -10.08     44.23 o 
   0   6  11      451.66      308.63    271.68 o 
   1   6  11      104.55       43.57     51.41 o 
  -2 -14  12      149.21      187.61     61.70 o 
  -1 -14  12       44.01       68.93     47.51 o 
   0 -14  12        0.01       89.79     58.03 o 
   1 -14  12      174.03      224.19     73.42 o 
   2 -14  12      293.55      163.21    124.26 o 
   3 -14  12       33.56       61.95     64.88 o 
  -4 -13  12      163.09      132.21     52.57 o 
  -3 -13  12       66.04       58.55     39.27 o 
  -2 -13  12       26.34       50.10     63.14 o 
  -1 -13  12      199.28      174.81     60.86 o 
   0 -13  12      140.42      142.64     58.89 o 
   1 -13  12       12.70       92.41     74.13 o 
   2 -13  12      121.20       75.48     71.60 o 
   3 -13  12      237.89      199.24     65.22 o 
   4 -13  12        0.73      132.28    142.87 o 
   5 -13  12       82.67       99.18     57.55 o 
  -6 -12  12       78.11       42.64     35.75 o 
  -5 -12  12       49.26       37.88     27.45 o 
  -4 -12  12      198.33      126.18     56.25 o 
  -3 -12  12      348.12      323.91     49.44 o 
  -2 -12  12       50.43       78.01     45.52 o 
  -1 -12  12       51.18       89.81     41.30 o 
   0 -12  12      479.26      519.76     78.33 o 
   1 -12  12      197.85      212.87     62.54 o 
   2 -12  12       46.22       65.12     55.92 o 
   3 -12  12       79.05       53.71     69.45 o 
   4 -12  12      359.48      282.43    220.06 o 
   5 -12  12      138.83      137.39     95.29 o 
   6 -12  12       72.68       98.16     58.39 o 
  -7 -11  12       49.30      175.03    135.27 o 
  -6 -11  12      150.19      121.80     61.65 o 
  -5 -11  12      118.90       19.96     25.83 o 
  -4 -11  12        0.13      -15.61     31.22 o 
  -3 -11  12      241.34      252.02     40.36 o 
  -2 -11  12      139.38      137.83     31.70 o 
  -1 -11  12       35.97       67.21     59.21 o 
   0 -11  12       57.72       56.01     38.34 o 
   1 -11  12      653.43      726.75     61.27 o 
   2 -11  12       85.42      186.79     49.73 o 
   3 -11  12        1.28       36.03     42.42 o 
   4 -11  12       40.50       44.82     46.02 o 
   5 -11  12      380.70      426.68     67.65 o 
   6 -11  12      166.45      113.65    145.96 o 
   7 -11  12        4.67       26.96     51.38 o 
  -8 -10  12      238.31      318.37    149.60 o 
  -7 -10  12       15.98        1.93     20.49 o 
  -6 -10  12      269.26      109.06     93.40 o 
  -5 -10  12      320.40       -6.83     22.88 o 
  -4 -10  12      181.71      174.24     31.15 o 
  -3 -10  12        4.88        8.28     21.94 o 
  -2 -10  12        0.93       32.12     27.25 o 
  -1 -10  12      176.38      230.23     38.98 o 
   0 -10  12      192.66      150.72     41.46 o 
   1 -10  12       23.03        6.79     30.08 o 
   2 -10  12      300.03      393.19     53.67 o 
   3 -10  12      779.93      874.94    142.53 o 
   4 -10  12       68.17       76.47     47.01 o 
   5 -10  12      235.37      211.10     57.06 o 
   6 -10  12      575.86      370.34    268.72 o 
   7 -10  12      323.78      294.79    288.19 o 
  -8  -9  12      159.70      311.09    141.33 o 
  -7  -9  12       83.26       92.19     26.64 o 
  -6  -9  12       16.49       17.14     28.08 o 
  -5  -9  12       13.35        5.44     21.64 o 
  -4  -9  12      528.53      688.77     61.77 o 
  -3  -9  12      601.48      575.75     43.30 o 
  -2  -9  12       12.31        7.51     23.34 o 
  -1  -9  12      412.19      472.04     31.58 o 
   0  -9  12      936.48     1009.98     42.10 o 
   1  -9  12      338.15      315.43     73.70 o 
   2  -9  12       59.83       50.61     50.67 o 
   3  -9  12      836.11      788.92    160.05 o 
   4  -9  12      435.16      486.47     72.14 o 
   5  -9  12        1.16       43.52     44.66 o 
   6  -9  12      172.56      110.95    104.16 o 
   7  -9  12      788.32      644.23    397.87 o 
   8  -9  12      255.72      251.62    203.19 o 
  -9  -8  12       53.11        0.99     73.91 o 
  -8  -8  12        5.59      -33.82     98.37 o 
  -7  -8  12      186.43      158.49     30.59 o 
  -6  -8  12      500.84      573.30     31.25 o 
  -5  -8  12       75.72       87.73     32.25 o 
  -4  -8  12      824.74      799.38     40.02 o 
  -3  -8  12      130.27      172.83     49.34 o 
  -2  -8  12      682.43      750.53     50.30 o 
  -1  -8  12      212.45      191.22     35.67 o 
   0  -8  12      226.20      191.61     72.60 o 
   1  -8  12      554.93      609.98     25.45 o 
   2  -8  12      373.86      484.09    107.75 o 
   3  -8  12        5.00        2.42     38.00 o 
   4  -8  12      162.84      170.42     65.21 o 
   5  -8  12      508.87      460.53    128.13 o 
   6  -8  12       54.82       39.44     94.84 o 
   7  -8  12       33.14      188.25     78.10 o 
   8  -8  12      129.76      111.82    111.92 o 
  -9  -7  12      538.02      221.01    128.57 o 
  -8  -7  12      261.35      155.50     22.33 o 
  -7  -7  12      191.61      169.97     25.49 o 
  -6  -7  12      970.69     1011.78     62.59 o 
  -5  -7  12      554.05      630.47     72.99 o 
  -4  -7  12      235.24      234.68     40.51 o 
  -3  -7  12       21.91       10.44     29.96 o 
  -2  -7  12     1302.12     1398.82     47.06 o 
  -1  -7  12      180.63      126.69     33.47 o 
   0  -7  12      227.76      164.04     31.05 o 
   1  -7  12       86.52       90.44     21.53 o 
   2  -7  12     1314.86     1351.80     88.28 o 
   3  -7  12      614.90      623.63     75.47 o 
   4  -7  12       44.13       30.73     50.01 o 
   5  -7  12       76.10       76.56     62.24 o 
   6  -7  12      487.50      581.38    138.60 o 
   7  -7  12      195.72      238.94    127.24 o 
   8  -7  12        7.14       30.18     64.00 o 
 -10  -6  12        9.39       17.51     61.24 o 
  -9  -6  12      283.25       -4.41     76.56 o 
  -8  -6  12      211.78      113.87     25.53 o 
  -7  -6  12      392.10      326.61     44.39 o 
  -6  -6  12        6.42      -15.33     30.66 o 
  -5  -6  12     1335.07     1373.92     55.93 o 
  -4  -6  12      432.75      509.32     45.89 o 
  -3  -6  12      566.79      665.32     46.93 o 
  -2  -6  12      462.47      522.67     35.90 o 
  -1  -6  12      738.97      795.95     51.51 o 
   0  -6  12        1.79       41.79     24.76 o 
   1  -6  12        2.12       -0.65     51.72 o 
   2  -6  12       61.12       50.77     11.16 o 
   3  -6  12       52.78       27.87     47.59 o 
   4  -6  12       50.34       88.12     56.51 o 
   5  -6  12       35.88      104.98     63.67 o 
   6  -6  12       74.64      121.61     66.75 o 
   7  -6  12      531.77      668.76    143.67 o 
   8  -6  12      240.69      162.38    122.83 o 
 -10  -5  12      342.11      -13.11     58.94 o 
  -9  -5  12      108.42      -29.52     59.37 o 
  -8  -5  12      166.05      156.51     29.36 o 
  -7  -5  12     1176.94     1200.75     74.39 o 
  -6  -5  12      264.50      242.50     37.83 o 
  -5  -5  12       57.29       49.96     25.77 o 
  -4  -5  12      119.91      174.01     39.33 o 
  -3  -5  12      903.90      970.04     45.60 o 
  -2  -5  12      250.21      331.59     30.28 o 
  -1  -5  12       86.34       71.88     24.23 o 
   0  -5  12        1.62       42.25     36.30 o 
   1  -5  12      648.66      757.68     60.34 o 
   2  -5  12     1554.82     1526.75     64.33 o 
   3  -5  12        5.74        8.96      7.42 o 
   4  -5  12      679.85      742.75     85.72 o 
   5  -5  12      380.24      445.74     81.30 o 
   6  -5  12      122.42      165.68     71.93 o 
   7  -5  12      363.24      418.64     86.15 o 
   8  -5  12      322.59      406.07    139.58 o 
 -10  -4  12      324.37       20.71     62.35 o 
  -9  -4  12      137.62       51.50     44.45 o 
  -8  -4  12        2.66        8.66     22.27 o 
  -7  -4  12       17.27       35.33     36.63 o 
  -6  -4  12      823.10      918.05     48.49 o 
  -5  -4  12       98.85      119.00     24.61 o 
  -4  -4  12      130.07      119.86     31.12 o 
  -3  -4  12      410.47      494.92     39.57 o 
  -2  -4  12     1896.81     2069.99     61.66 o 
  -1  -4  12      707.31      662.77     54.77 o 
   0  -4  12     1101.19     1151.94     65.40 o 
   1  -4  12     1981.47     1950.73    141.01 o 
   2  -4  12     1230.26     1325.79    128.23 o 
   3  -4  12       30.37       11.21     14.54 o 
   4  -4  12      895.20      869.94     39.57 o 
   5  -4  12      501.16      541.26     35.52 o 
   6  -4  12      371.20      279.19    107.69 o 
   7  -4  12        3.26      -13.11     52.76 o 
   8  -4  12       37.93      163.58    119.85 o 
 -10  -3  12        0.10        3.86     50.56 o 
  -9  -3  12       26.08       13.32     24.93 o 
  -8  -3  12      150.04      163.79     64.86 o 
  -7  -3  12      128.66       93.17     46.81 o 
  -6  -3  12      215.16      195.14     38.47 o 
  -5  -3  12     1531.82     1702.64     64.04 o 
  -4  -3  12      870.74      854.20     74.44 o 
  -3  -3  12      304.51      256.99     44.09 o 
  -2  -3  12     1527.08     1510.17     87.30 o 
  -1  -3  12     3573.98     3435.89     81.20 o 
   0  -3  12        1.35       22.50     29.55 o 
   1  -3  12      231.55      239.54     50.62 o 
   2  -3  12      395.77      482.19     58.71 o 
   3  -3  12      657.91      721.51    105.67 o 
   4  -3  12      687.68      694.89     35.36 o 
   5  -3  12        4.72        5.33     21.60 o 
   6  -3  12      334.13      264.57     93.85 o 
   7  -3  12      357.60      241.37     78.45 o 
   8  -3  12       42.49        1.65     74.90 o 
 -10  -2  12       82.00      -28.31    101.23 o 
  -9  -2  12      103.28       25.46     31.26 o 
  -8  -2  12     1316.63     1492.21     75.05 o 
  -7  -2  12      960.78     1035.51     61.05 o 
  -6  -2  12       46.29       30.61     41.73 o 
  -5  -2  12      594.01      677.73     44.77 o 
  -4  -2  12     2609.88     2703.85    120.75 o 
  -3  -2  12     1101.53     1246.64     63.96 o 
  -2  -2  12     1062.14     1007.37     80.05 o 
  -1  -2  12      576.52      614.86     48.72 o 
   0  -2  12     2854.82     2980.58    150.99 o 
   1  -2  12     1975.90     1938.05     82.76 o 
   2  -2  12       32.01       52.78     42.87 o 
   3  -2  12      383.50      444.94     62.03 o 
   4  -2  12      154.43      160.51     27.86 o 
   5  -2  12       37.01       44.11     26.33 o 
   6  -2  12       19.31       25.61     29.84 o 
   7  -2  12       28.71       32.45     25.86 o 
   8  -2  12       25.06       35.58     30.25 o 
 -10  -1  12      224.77       27.16     34.29 o 
  -9  -1  12       37.56       12.44     29.21 o 
  -8  -1  12       57.49       36.64     35.83 o 
  -7  -1  12       91.80      129.79     43.25 o 
  -6  -1  12     1180.26     1251.75     57.12 o 
  -5  -1  12      484.85      540.57     45.79 o 
  -4  -1  12      193.48      262.12     40.87 o 
  -3  -1  12     1107.93     1066.64    105.85 o 
  -2  -1  12      909.92      854.79     64.95 o 
  -1  -1  12       84.85       93.99     37.85 o 
   0  -1  12      572.53      658.96     60.87 o 
   1  -1  12      202.21      269.57     46.19 o 
   2  -1  12        2.72      -22.69     45.38 o 
   3  -1  12      302.25      192.46     72.52 o 
   4  -1  12      215.15      140.10     63.41 o 
   5  -1  12       60.49       34.50     48.53 o 
   6  -1  12       27.39       75.40     36.88 o 
   7  -1  12        0.31        1.00     21.72 o 
  -9   0  12      348.68      171.79    125.37 o 
  -8   0  12       94.15       38.63     45.22 o 
  -7   0  12       53.98       68.07     35.14 o 
  -6   0  12      255.27      299.29     44.45 o 
  -5   0  12      651.27      702.89     53.51 o 
  -4   0  12       98.52      102.58     38.31 o 
  -3   0  12        0.57       13.43     35.74 o 
  -2   0  12       78.62       60.13     44.46 o 
  -1   0  12     2141.27     2026.27     96.53 o 
   0   0  12      327.12      285.33    120.08 o 
   1   0  12        8.75        6.76     56.95 o 
   2   0  12      598.40      680.28     93.17 o 
   3   0  12      575.70      323.04    314.83 o 
   4   0  12       65.52       58.33     41.85 o 
   5   0  12      148.55       76.84     33.97 o 
   6   0  12      441.22      379.21    123.73 o 
   7   0  12      127.49      102.77     44.92 o 
  -9   1  12      260.51      117.56     88.63 o 
  -8   1  12      201.73      146.16     51.77 o 
  -7   1  12      135.31      173.03     53.65 o 
  -6   1  12       78.03       53.86     44.57 o 
  -5   1  12      260.31      343.81     76.01 o 
  -4   1  12     1372.10     1382.57     79.97 o 
  -3   1  12      211.75      166.87     45.17 o 
  -2   1  12       18.56       16.30     39.65 o 
  -1   1  12      435.98      427.80     64.73 o 
   0   1  12     2345.77     2388.03     86.94 o 
   1   1  12       73.77      164.46     49.15 o 
   2   1  12      189.38       20.10     43.50 o 
   3   1  12      926.13      818.44    597.90 o 
   4   1  12      291.59      319.17    130.54 o 
   5   1  12       13.95      -13.90     30.13 o 
   6   1  12      159.70      103.07     56.44 o 
  -8   2  12      144.67       91.71     52.36 o 
  -7   2  12      323.76      379.55     64.72 o 
  -6   2  12      246.09      234.40     59.05 o 
  -5   2  12       29.91       -1.52     31.86 o 
  -4   2  12      166.99       87.03     52.99 o 
  -3   2  12      749.80      749.98     82.86 o 
  -2   2  12      446.15      454.59     67.55 o 
  -1   2  12       71.05       26.59     39.43 o 
   0   2  12      371.27      214.64    182.55 o 
   1   2  12      433.33        3.91     35.05 o 
   2   2  12      247.65      105.20    113.30 o 
   3   2  12       86.31       76.04     61.14 o 
   4   2  12      302.42      331.05    129.65 o 
   5   2  12      241.46      149.05     73.09 o 
  -7   3  12      118.54      143.14     51.82 o 
  -6   3  12      340.26      467.80     78.77 o 
  -5   3  12      502.70      573.22     65.63 o 
  -4   3  12        2.63        6.97     40.58 o 
  -3   3  12      172.22       -3.29     33.82 o 
  -2   3  12      310.48       12.46     39.91 o 
  -1   3  12      665.97       -9.11     61.50 o 
   0   3  12        1.23       -4.59     35.32 o 
   1   3  12      139.48       38.67     56.68 o 
   2   3  12      542.16      265.49    255.27 o 
   3   3  12       91.13      201.79    179.99 o 
   4   3  12       51.04        8.32     34.19 o 
  -6   4  12      107.79      143.29     67.11 o 
  -5   4  12      163.10      257.58    108.95 o 
  -4   4  12       27.38        2.25     34.84 o 
  -3   4  12       15.00       -5.21     59.45 o 
  -2   4  12      219.37        0.12     29.76 o 
  -1   4  12      318.98       -4.40     47.45 o 
   0   4  12       96.84       -6.00     46.39 o 
   1   4  12        0.40       78.97     72.76 o 
   2   4  12       94.58       70.55     80.07 o 
   3   4  12      232.10       43.70     40.32 o 
  -4   5  12      131.47      126.26    112.75 o 
  -3   5  12       76.87       -6.75     42.11 o 
  -2   5  12       30.94        6.90     66.10 o 
  -1   5  12       19.23       -3.00     39.37 o 
   0   5  12      226.71       -0.72     36.98 o 
  -3 -13  13      163.64      139.02     66.43 o 
  -2 -13  13       60.08       48.03     41.58 o 
  -1 -13  13        5.22       14.54     45.52 o 
   0 -13  13      236.56      311.03     59.01 o 
   1 -13  13      273.42      305.87     71.29 o 
   2 -13  13        7.19       60.10     58.55 o 
   3 -13  13       25.40      -24.28     48.56 o 
   4 -13  13       78.56       -0.06     31.47 o 
  -5 -12  13       77.57        7.80     27.80 o 
  -4 -12  13       23.07       23.09     35.16 o 
  -3 -12  13       53.00       16.06     26.98 o 
  -2 -12  13      190.13      183.77     55.08 o 
  -1 -12  13        1.54       44.65     40.40 o 
   0 -12  13       11.60        0.70     27.78 o 
   1 -12  13       61.40       77.14     72.88 o 
   2 -12  13      307.96      331.09     91.37 o 
   3 -12  13       14.73       14.33    100.40 o 
   4 -12  13       69.24       43.05     57.77 o 
   5 -12  13       61.11       59.06     53.58 o 
  -6 -11  13       39.12       -1.73     21.37 o 
  -5 -11  13      165.86       52.30     56.93 o 
  -4 -11  13       38.26        6.18     25.47 o 
  -3 -11  13       62.38       43.79     32.52 o 
  -2 -11  13      287.88      361.20     49.78 o 
  -1 -11  13      123.64      186.66     56.34 o 
   0 -11  13      176.40      191.58     48.20 o 
   1 -11  13       14.73       56.12     49.34 o 
   2 -11  13        3.48       22.20     48.25 o 
   3 -11  13       96.27       77.36     47.67 o 
   4 -11  13      317.32      274.76    191.30 o 
   5 -11  13        9.43      -26.50     75.18 o 
   6 -11  13      169.03      180.17     98.48 o 
  -7 -10  13      180.19      232.22     86.47 o 
  -6 -10  13       26.11        6.70     27.43 o 
  -5 -10  13       40.91       22.46     26.50 o 
  -4 -10  13      226.84      193.67     33.02 o 
  -3 -10  13      314.69      273.94     43.86 o 
  -2 -10  13       63.96       87.53     28.95 o 
  -1 -10  13        0.30      -11.91     23.81 o 
   0 -10  13      276.16      300.37     57.50 o 
   1 -10  13      679.00      676.05     71.34 o 
   2 -10  13       45.26       86.24     45.02 o 
   3 -10  13      295.78      311.36     57.68 o 
   4 -10  13      189.89      262.57     69.31 o 
   5 -10  13      184.14      224.14     78.76 o 
   6 -10  13        0.36        1.18     36.88 o 
   7 -10  13      229.46      179.70    159.13 o 
  -8  -9  13       22.19       62.02     71.93 o 
  -7  -9  13      176.09       73.64     37.12 o 
  -6  -9  13      345.88      183.83    137.04 o 
  -5  -9  13        2.93       37.69     40.64 o 
  -4  -9  13      120.63      127.79     32.09 o 
  -3  -9  13      314.58      387.07     39.61 o 
  -2  -9  13      718.69      717.45     50.67 o 
  -1  -9  13        5.92       -5.65     26.13 o 
   0  -9  13       77.59       64.40     20.94 o 
   1  -9  13      353.18      354.52    108.52 o 
   2  -9  13      295.85      390.54    116.22 o 
   3  -9  13       10.48       49.24     90.44 o 
   4  -9  13      192.90      221.97    119.41 o 
   5  -9  13      422.67      568.81    144.65 o 
   6  -9  13      254.16      271.41    267.09 o 
   7  -9  13        7.66      -42.46     84.93 o 
  -8  -8  13       75.17       83.83     74.02 o 
  -7  -8  13        0.49        2.15     16.92 o 
  -6  -8  13      280.49      142.68    119.21 o 
  -5  -8  13     1131.32     1154.25     49.69 o 
  -4  -8  13      607.43      602.54     45.13 o 
  -3  -8  13      556.97      493.16     58.56 o 
  -2  -8  13     1270.53     1376.25     75.33 o 
  -1  -8  13     1081.32     1100.65     43.76 o 
   0  -8  13       88.30       88.96     30.28 o 
   1  -8  13       53.49       41.61     22.42 o 
   2  -8  13     1226.37     1318.19     94.67 o 
   3  -8  13      595.07      627.47     86.27 o 
   4  -8  13        5.48      -26.22     53.97 o 
   5  -8  13       59.49      111.70     69.84 o 
   6  -8  13      472.73      578.62    149.39 o 
   7  -8  13      209.85      282.56    140.23 o 
  -9  -7  13       44.61      -18.07     95.50 o 
  -8  -7  13      369.26      449.92     91.22 o 
  -7  -7  13      548.68      481.10    101.91 o 
  -6  -7  13      250.76       67.49    124.48 o 
  -5  -7  13      652.58      608.06     68.62 o 
  -4  -7  13      594.04      613.34     50.96 o 
  -3  -7  13      480.39      514.13     63.06 o 
  -2  -7  13       99.96      118.01     85.10 o 
  -1  -7  13     2776.25     2860.56     82.11 o 
   0  -7  13      479.70      515.74     41.73 o 
   1  -7  13        4.68        5.14     20.87 o 
   2  -7  13        4.41      -25.00     50.01 o 
   3  -7  13      198.65      263.17     72.05 o 
   4  -7  13      235.27      233.32     74.91 o 
   5  -7  13       10.28      -29.80     59.59 o 
   6  -7  13       18.41       89.33     70.50 o 
   7  -7  13       84.54      130.75     78.76 o 
  -9  -6  13       27.78       -5.73     81.73 o 
  -8  -6  13      163.55      127.68     28.98 o 
  -7  -6  13      265.50      316.29     65.11 o 
  -6  -6  13      791.58      824.82     52.97 o 
  -5  -6  13      157.57      175.71     47.64 o 
  -4  -6  13      718.21      780.51     55.60 o 
  -3  -6  13      197.48      157.06     66.87 o 
  -2  -6  13      809.38      830.68    102.31 o 
  -1  -6  13       75.45       69.05     35.63 o 
   0  -6  13      199.00      158.14     77.44 o 
   1  -6  13      627.73      606.72     59.94 o 
   2  -6  13      260.83      184.54     19.55 o 
   3  -6  13        0.08      -25.94     51.88 o 
   4  -6  13      192.53      259.87     77.66 o 
   5  -6  13      300.74      267.59     81.30 o 
   6  -6  13      204.77      216.25     80.64 o 
   7  -6  13        0.29       16.30     59.26 o 
   8  -6  13       65.91       83.61     74.80 o 
  -9  -5  13      145.03       14.98     88.02 o 
  -8  -5  13       15.97       34.36     45.99 o 
  -7  -5  13       42.11       50.62     34.29 o 
  -6  -5  13      949.38      958.69     39.68 o 
  -5  -5  13      520.86      503.19     53.34 o 
  -4  -5  13       58.79       44.71     36.35 o 
  -3  -5  13        1.61       11.50     21.02 o 
  -2  -5  13      859.99      917.97     39.20 o 
  -1  -5  13     1073.13     1036.90    123.37 o 
   0  -5  13       41.79       56.84     42.00 o 
   1  -5  13      320.76      271.65     70.84 o 
   2  -5  13      205.93      243.95     59.16 o 
   3  -5  13      417.08      354.77     29.49 o 
   4  -5  13      208.08      199.54     74.19 o 
   5  -5  13      538.39      531.82     91.45 o 
   6  -5  13      579.98      591.98     95.30 o 
   7  -5  13       38.19       84.05     71.82 o 
  -9  -4  13       99.42       54.69     43.85 o 
  -8  -4  13       33.14       49.86     27.78 o 
  -7  -4  13       68.29       52.42     34.43 o 
  -6  -4  13       37.85       47.51     27.24 o 
  -5  -4  13      190.93      217.71     43.67 o 
  -4  -4  13      278.87      263.26     86.04 o 
  -3  -4  13      162.60      182.03     43.98 o 
  -2  -4  13        0.65       31.56     30.07 o 
  -1  -4  13     1447.18     1503.36     63.78 o 
   0  -4  13      696.26      684.04     99.83 o 
   1  -4  13        1.30       -8.51     46.80 o 
   2  -4  13      605.89      531.63     55.51 o 
   3  -4  13     1125.92     1133.68     43.29 o 
   4  -4  13       31.60       68.35     46.23 o 
   5  -4  13       26.48       44.30     35.55 o 
   6  -4  13      336.69      176.53    108.13 o 
   7  -4  13      491.26      643.07    103.01 o 
  -9  -3  13        0.13       -0.18     25.96 o 
  -8  -3  13       48.50       60.38     46.06 o 
  -7  -3  13      379.03      375.82    247.82 o 
  -6  -3  13      551.67      641.79    117.94 o 
  -5  -3  13       48.02       11.32     31.36 o 
  -4  -3  13     1300.73     1402.06     71.47 o 
  -3  -3  13      632.91      777.01     61.07 o 
  -2  -3  13      451.21      422.21     46.31 o 
  -1  -3  13     1191.50     1277.87     62.95 o 
   0  -3  13     2932.55     3015.51     84.49 o 
   1  -3  13     1511.19     1657.07    105.48 o 
   2  -3  13      224.00      214.77     48.03 o 
   3  -3  13      736.89      709.79     62.66 o 
   4  -3  13     1960.09     2063.48     70.43 o 
   5  -3  13      635.67      703.30     69.74 o 
   6  -3  13       21.01       30.23     27.43 o 
   7  -3  13       47.60       56.95     52.87 o 
  -9  -2  13      279.42       58.34     52.02 o 
  -8  -2  13       23.86        1.71     22.24 o 
  -7  -2  13      333.73      212.80    158.36 o 
  -6  -2  13      746.45      816.83     78.88 o 
  -5  -2  13      310.18      371.65     70.01 o 
  -4  -2  13       31.47       34.51     50.47 o 
  -3  -2  13      447.69      496.17     60.08 o 
  -2  -2  13      799.55      791.82     56.36 o 
  -1  -2  13      367.27      344.26     49.30 o 
   0  -2  13      572.88      576.29     64.77 o 
   1  -2  13      889.05     1063.31    112.40 o 
   2  -2  13      440.81      473.35     56.64 o 
   3  -2  13       13.81       -5.51     35.03 o 
   4  -2  13       63.71       76.86     28.10 o 
   5  -2  13      358.98      390.16    119.38 o 
   6  -2  13      614.06      593.59     70.29 o 
   7  -2  13        8.66       18.08     29.76 o 
  -9  -1  13      296.55      138.20    116.50 o 
  -8  -1  13      127.51       92.05     91.82 o 
  -7  -1  13        0.22      -21.11     49.72 o 
  -6  -1  13       60.61      148.00     48.77 o 
  -5  -1  13      497.17      664.60     96.79 o 
  -4  -1  13      160.12      176.43     50.44 o 
  -3  -1  13       11.02       11.75     36.79 o 
  -2  -1  13      299.15      297.71     49.38 o 
  -1  -1  13      342.61      423.32     66.76 o 
   0  -1  13      442.77      500.35     69.68 o 
   1  -1  13      121.48       99.11     52.65 o 
   2  -1  13     1030.09      984.77     80.09 o 
   3  -1  13      548.25      622.29     64.58 o 
   4  -1  13       58.01       66.61     52.57 o 
   5  -1  13       69.26        0.12     31.18 o 
   6  -1  13      201.45      177.70     99.11 o 
  -8   0  13      204.53      123.95    117.21 o 
  -7   0  13      103.66      148.77     52.28 o 
  -6   0  13       20.26        8.52     37.06 o 
  -5   0  13      311.69      376.54     52.94 o 
  -4   0  13      246.05      334.94     51.21 o 
  -3   0  13      238.15      195.43     57.78 o 
  -2   0  13       12.01       14.05     34.56 o 
  -1   0  13     1116.10     1236.02     83.17 o 
   0   0  13      785.95      634.42    416.28 o 
   1   0  13      276.51      152.12    133.74 o 
   2   0  13       16.08       50.29     43.49 o 
   3   0  13      347.97      324.44    237.35 o 
   4   0  13      517.11      464.88    166.42 o 
   5   0  13      154.37       75.91     72.88 o 
  -7   1  13       94.63      107.96     55.57 o 
  -6   1  13      138.64      135.24     57.42 o 
  -5   1  13       34.33       -5.16     32.92 o 
  -4   1  13        1.93      -19.70     39.40 o 
  -3   1  13      417.34      343.84    266.34 o 
  -2   1  13       99.66       80.33     71.09 o 
  -1   1  13       26.57       11.66     36.87 o 
   0   1  13       49.53       -3.08     40.90 o 
   1   1  13      739.39      619.13    416.60 o 
   2   1  13      282.78      183.22    151.59 o 
   3   1  13        2.72       84.99     90.10 o 
   4   1  13      352.67      219.20    131.06 o 
   5   1  13      243.72      234.35    126.11 o 
  -7   2  13        9.51      110.19     49.75 o 
  -6   2  13      356.06      381.20     61.72 o 
  -5   2  13      439.35      534.96    100.45 o 
  -4   2  13       31.21       74.29     76.45 o 
  -3   2  13        0.52        1.91     32.51 o 
  -2   2  13      365.69        8.98     47.96 o 
  -1   2  13      868.43      836.80    505.32 o 
   0   2  13        3.35        0.37     35.86 o 
   1   2  13      130.48       -3.22     37.26 o 
   2   2  13      336.10      244.76    175.88 o 
   3   2  13      131.02       94.75     94.79 o 
   4   2  13        5.98        2.08     45.13 o 
  -5   3  13      171.47      234.51     60.50 o 
  -4   3  13      369.19       -0.79     40.69 o 
  -3   3  13        5.80        6.94     40.10 o 
  -2   3  13      130.20        5.39     46.20 o 
  -1   3  13       89.64        1.99     36.14 o 
   0   3  13      193.51        1.01     34.80 o 
   1   3  13       16.20       -1.53     36.22 o 
   2   3  13       32.15      103.79     85.04 o 
  -2   4  13       92.07        0.70     35.51 o 
  -1   4  13       11.03        6.20     68.17 o 
  -2 -13  14       79.36      138.35     60.59 o 
  -1 -13  14       16.54       47.47     55.42 o 
   0 -13  14       11.88       71.21     49.46 o 
   1 -13  14       22.33       49.22     49.25 o 
  -4 -12  14      189.61       52.75     51.25 o 
  -3 -12  14       44.89       38.09     39.78 o 
  -2 -12  14       33.04       33.83     30.65 o 
  -1 -12  14      187.88      310.31     66.49 o 
   0 -12  14       85.67      157.85     62.99 o 
   1 -12  14       12.35      -22.33     49.64 o 
   2 -12  14       88.76       76.79    112.47 o 
   3 -12  14      118.74       -5.98     59.54 o 
   4 -12  14       19.74       23.05     58.53 o 
  -5 -11  14        7.77       -1.18     23.12 o 
  -4 -11  14      274.61       75.51     76.01 o 
  -3 -11  14      214.72      164.71     48.55 o 
  -2 -11  14       15.84       55.26     29.66 o 
  -1 -11  14      301.35      189.65     50.57 o 
   0 -11  14       73.24      127.28     48.68 o 
   1 -11  14      204.13      221.44     54.86 o 
   2 -11  14       91.41       14.62     42.19 o 
   3 -11  14       45.82       91.55     51.01 o 
   4 -11  14      246.18       69.59     85.43 o 
   5 -11  14      188.01       96.24     57.75 o 
  -6 -10  14      112.32       70.50     68.57 o 
  -5 -10  14       74.56       18.06     28.44 o 
  -4 -10  14       21.81        8.79     30.49 o 
  -3 -10  14        9.15       24.40     29.25 o 
  -2 -10  14      507.83      454.88     73.07 o 
  -1 -10  14       28.93       23.29     28.42 o 
   0 -10  14        7.04       -9.64     19.28 o 
   1 -10  14      235.97      272.74     65.11 o 
   2 -10  14      289.95      383.71     79.43 o 
   3 -10  14       26.98       75.64     58.41 o 
   4 -10  14      123.66       68.76     58.73 o 
   5 -10  14      125.50      155.02    107.68 o 
  -7  -9  14      213.75       36.63     57.66 o 
  -6  -9  14        5.47        1.05     24.52 o 
  -5  -9  14      345.64      195.36    142.28 o 
  -4  -9  14      124.92      109.81     30.94 o 
  -3  -9  14      170.71      127.52     45.07 o 
  -2  -9  14      580.16      576.29     51.74 o 
  -1  -9  14      775.23      812.42     56.03 o 
   0  -9  14       16.18        3.24     26.44 o 
   1  -9  14      182.94      182.09    106.52 o 
   2  -9  14      342.79      381.73    123.72 o 
   3  -9  14      428.06      429.33     88.25 o 
   4  -9  14       21.58      162.04     76.12 o 
   5  -9  14       82.22      127.23     79.86 o 
   6  -9  14      424.88      355.84    152.91 o 
  -7  -8  14      295.16       69.95     82.62 o 
  -6  -8  14        0.13      -14.49     28.98 o 
  -5  -8  14      140.23       43.67     59.60 o 
  -4  -8  14      309.62      281.59     49.01 o 
  -3  -8  14      164.54      119.50     43.23 o 
  -2  -8  14        2.16        8.65     25.66 o 
  -1  -8  14      666.55      626.64    398.14 o 
   0  -8  14      704.44      606.91     50.22 o 
   1  -8  14      199.88      167.57     40.65 o 
   2  -8  14        0.24       16.85     51.66 o 
   3  -8  14      899.32      783.34     94.98 o 
   4  -8  14      322.46      392.30     88.68 o 
   5  -8  14       86.39      111.59     75.46 o 
   6  -8  14       29.87      134.17     80.30 o 
  -8  -7  14        3.06       37.89     64.55 o 
  -7  -7  14       22.93      -14.87     29.74 o 
  -6  -7  14      609.12      533.90    415.86 o 
  -5  -7  14      124.40      111.43     36.11 o 
  -4  -7  14       71.42       89.39     34.93 o 
  -3  -7  14      307.25      267.38     68.08 o 
  -2  -7  14     1497.59     1403.73     61.14 o 
  -1  -7  14       43.10       17.06     30.11 o 
   0  -7  14      413.40      376.92     33.49 o 
   1  -7  14     1064.69      989.56     56.92 o 
   2  -7  14      370.77      343.95     78.44 o 
   3  -7  14        0.46      135.60     69.18 o 
   4  -7  14       98.85       91.54     71.49 o 
   5  -7  14      280.21      281.58     88.13 o 
   6  -7  14      224.06      158.41     82.84 o 
  -8  -6  14      180.81      150.94     57.45 o 
  -7  -6  14       39.66       38.03     35.15 o 
  -6  -6  14      342.44      223.80    181.99 o 
  -5  -6  14      397.22      449.95     52.05 o 
  -4  -6  14       31.92       10.98     24.65 o 
  -3  -6  14       99.35       85.53     31.21 o 
  -2  -6  14      913.14      900.03     55.11 o 
  -1  -6  14      534.62      526.16     41.77 o 
   0  -6  14        0.51        9.67     26.19 o 
   1  -6  14       11.05       42.20     31.65 o 
   2  -6  14      563.23      526.23     29.77 o 
   3  -6  14      598.86      669.44     93.76 o 
   4  -6  14       29.28      130.31     74.02 o 
   5  -6  14      147.36      221.97     83.61 o 
   6  -6  14      721.69      921.11    111.61 o 
  -8  -5  14       30.84       58.31     44.71 o 
  -7  -5  14       68.30       65.91     47.04 o 
  -6  -5  14        4.30        3.36     19.30 o 
  -5  -5  14      169.08      143.84     39.83 o 
  -4  -5  14       60.32       82.26     28.34 o 
  -3  -5  14       78.73       43.33     25.83 o 
  -2  -5  14      192.39      192.16     50.88 o 
  -1  -5  14       82.54      109.77     40.97 o 
   0  -5  14     1146.16     1198.28    139.68 o 
   1  -5  14      442.99      434.90     65.19 o 
   2  -5  14      256.83      248.52     52.11 o 
   3  -5  14      545.86      546.55    100.12 o 
   4  -5  14      235.67      355.80     72.71 o 
   5  -5  14       50.57       84.93    114.45 o 
   6  -5  14      241.08      212.94    135.50 o 
  -8  -4  14       99.85       79.52     33.87 o 
  -7  -4  14      128.59      108.96     71.43 o 
  -6  -4  14      206.19      165.79     61.20 o 
  -5  -4  14      124.32       85.98     35.81 o 
  -4  -4  14      130.97      243.46     42.78 o 
  -3  -4  14     1290.98     1388.51     78.47 o 
  -2  -4  14      520.08      502.41     60.98 o 
  -1  -4  14      333.39      296.59     56.46 o 
   0  -4  14      476.17      468.43     65.57 o 
   1  -4  14      518.57      486.21     68.64 o 
   2  -4  14        1.19       -1.67     29.51 o 
   3  -4  14      115.88      121.88     25.83 o 
   4  -4  14      424.80      358.35     52.36 o 
   5  -4  14      604.87      467.00    420.87 o 
   6  -4  14       63.89       24.71     48.53 o 
  -8  -3  14        5.86       20.19     36.09 o 
  -7  -3  14      177.25      135.33    102.17 o 
  -6  -3  14      644.49      684.60    178.32 o 
  -5  -3  14      107.32      112.16     39.31 o 
  -4  -3  14       38.77        9.26     29.57 o 
  -3  -3  14      310.54      361.36     49.89 o 
  -2  -3  14      158.67      236.20     46.42 o 
  -1  -3  14      253.59      145.46     45.33 o 
   0  -3  14       69.88       53.76     50.45 o 
   1  -3  14      307.63      413.53     56.48 o 
   2  -3  14      839.75      756.17     72.28 o 
   3  -3  14       80.55       57.21     65.99 o 
   4  -3  14      321.35      257.04    116.31 o 
   5  -3  14      300.11      181.51     76.61 o 
   6  -3  14      117.52       25.83     44.67 o 
  -8  -2  14      312.22      250.52    169.65 o 
  -7  -2  14       82.64       48.42     48.14 o 
  -6  -2  14        0.56      -20.98     41.97 o 
  -5  -2  14      148.30      240.62     56.38 o 
  -4  -2  14      436.05      524.58     66.16 o 
  -3  -2  14      221.64      231.20     48.12 o 
  -2  -2  14      100.15      135.50     45.39 o 
  -1  -2  14      755.70      825.43     63.06 o 
   0  -2  14      123.74      145.88     55.55 o 
   1  -2  14       19.09      -13.29     37.10 o 
   2  -2  14       36.28       76.15     55.58 o 
   3  -2  14      335.34      436.33     73.67 o 
   4  -2  14      178.30      170.36     65.44 o 
   5  -2  14        5.77       13.11     26.83 o 
  -7  -1  14      295.66      251.06     60.56 o 
  -6  -1  14       87.16      128.86     45.55 o 
  -5  -1  14      138.84      183.73     47.57 o 
  -4  -1  14      287.82      356.94     65.39 o 
  -3  -1  14       49.17       51.21     41.89 o 
  -2  -1  14        0.44      -18.97     37.95 o 
  -1  -1  14      171.92      191.88     80.36 o 
   0  -1  14      170.40      217.26     53.62 o 
   1  -1  14      203.19      152.88     52.71 o 
   2  -1  14        4.80       34.19     71.49 o 
   3  -1  14      255.43      298.06     60.99 o 
   4  -1  14      465.53      412.51    126.20 o 
   5  -1  14      196.96      125.50     61.78 o 
  -7   0  14      122.90       85.89     46.52 o 
  -6   0  14      264.70      242.73     54.61 o 
  -5   0  14       25.46       61.52     43.87 o 
  -4   0  14        4.48      -20.38     40.76 o 
  -3   0  14       66.51      118.20     74.07 o 
  -2   0  14      214.81       -3.57     39.07 o 
  -1   0  14      320.92      134.05    175.16 o 
   0   0  14       63.98       60.80     77.55 o 
   1   0  14      267.31      302.83     72.31 o 
   2   0  14      260.05      195.74     71.09 o 
   3   0  14       10.64       41.52     59.59 o 
   4   0  14      311.22      202.56     97.48 o 
  -6   1  14      157.87      261.61     92.03 o 
  -5   1  14      459.19      636.16     81.07 o 
  -4   1  14      116.64      105.43    114.34 o 
  -3   1  14        6.61      -13.77     49.62 o 
  -2   1  14      562.19        6.07     38.68 o 
  -1   1  14      442.80       -5.20     39.01 o 
   0   1  14       69.65      -10.02     41.08 o 
   1   1  14       38.42       -2.37     44.39 o 
   2   1  14      279.56      365.95    263.90 o 
   3   1  14      298.70      366.24    290.94 o 
  -4   2  14      306.99      191.59    172.57 o 
  -3   2  14       10.69        1.02     34.41 o 
  -2   2  14        0.17       -0.22     49.24 o 
  -1   2  14      117.61        4.03     39.21 o 
   0   2  14      253.40        7.87     42.22 o 
   1   2  14       25.28       -1.57     58.69 o 
  -2 -12  15      138.06      127.57     40.84 o 
  -1 -12  15        3.30       58.56     46.41 o 
   0 -12  15      140.33      206.32     71.69 o 
   1 -12  15       93.71      134.82     86.11 o 
  -4 -11  15       56.51       26.57     32.40 o 
  -3 -11  15        2.62       -2.57     32.33 o 
  -2 -11  15      429.90      346.41     41.60 o 
  -1 -11  15      184.00      114.48     57.69 o 
   0 -11  15       24.00       37.50     43.41 o 
   1 -11  15        1.62       10.22     74.63 o 
   2 -11  15      265.82      235.76    116.55 o 
   3 -11  15       82.87       27.42     54.51 o 
  -5 -10  15      188.09       41.00     39.94 o 
  -4 -10  15      177.71       36.09     40.21 o 
  -3 -10  15      220.88      148.46     46.28 o 
  -2 -10  15        5.35        0.75     20.33 o 
  -1 -10  15      403.83      434.79     54.55 o 
   0 -10  15      561.80      388.84    152.15 o 
   1 -10  15       20.37       35.91     95.50 o 
   2 -10  15      179.29      139.90    116.66 o 
   3 -10  15      205.37      379.50    142.99 o 
   4 -10  15       39.46       19.17     96.66 o 
  -6  -9  15       88.06       19.27     29.44 o 
  -5  -9  15        7.80        8.34     25.43 o 
  -4  -9  15       88.88       48.00     43.03 o 
  -3  -9  15      190.22      116.35    110.49 o 
  -2  -9  15       29.09       18.28     43.35 o 
  -1  -9  15      155.31      136.23     42.60 o 
   0  -9  15      154.99      119.08     25.11 o 
   1  -9  15      179.52      392.17    129.55 o 
   2  -9  15        0.07       82.17     68.07 o 
   3  -9  15      208.47      167.00     80.53 o 
   4  -9  15      388.25      592.15    104.99 o 
  -6  -8  15      373.05      336.13    273.05 o 
  -5  -8  15       89.80       86.16     75.73 o 
  -4  -8  15        7.10       -3.52     26.09 o 
  -3  -8  15       50.43       35.71     40.44 o 
  -2  -8  15      350.89      207.89    199.90 o 
  -1  -8  15      244.03       89.62    100.30 o 
   0  -8  15       38.11       -5.64     24.83 o 
   1  -8  15      509.13      368.13     26.37 o 
   2  -8  15      149.02      224.28     78.65 o 
   3  -8  15        5.19      -14.10     57.50 o 
   4  -8  15      192.96      432.93     97.16 o 
   5  -8  15      297.06      366.18    101.35 o 
  -7  -7  15        1.89       54.59     60.58 o 
  -6  -7  15       38.37       31.81     45.22 o 
  -5  -7  15      382.80      284.22    196.70 o 
  -4  -7  15      190.74      147.23    120.63 o 
  -3  -7  15       25.56       33.08     31.40 o 
  -2  -7  15      227.56      148.56    140.02 o 
  -1  -7  15      164.37      121.07    128.89 o 
   0  -7  15      131.05      120.18     38.10 o 
   1  -7  15       10.84       26.00     23.79 o 
   2  -7  15      182.65       99.14     69.07 o 
   3  -7  15      159.41       47.81    102.12 o 
   4  -7  15       19.12      192.22    129.54 o 
   5  -7  15       35.86       38.66    112.14 o 
  -7  -6  15      173.14      231.59     75.18 o 
  -6  -6  15        1.33       12.69     39.46 o 
  -5  -6  15        4.08       16.72     38.86 o 
  -4  -6  15       43.99      110.90     41.71 o 
  -3  -6  15       27.15       61.58     29.10 o 
  -2  -6  15       30.00       38.90     37.83 o 
  -1  -6  15       91.21       63.97     42.56 o 
   0  -6  15      231.41      123.40     70.15 o 
   1  -6  15      194.86      220.76     78.41 o 
   2  -6  15       58.22       54.44     73.58 o 
   3  -6  15      261.23      479.21    142.00 o 
   4  -6  15      294.65      430.19    151.25 o 
   5  -6  15       97.54      135.93     83.83 o 
  -7  -5  15       53.39       65.89     33.59 o 
  -6  -5  15      214.80       87.04     78.76 o 
  -5  -5  15       48.35       60.93     47.61 o 
  -4  -5  15        5.73       17.26     36.95 o 
  -3  -5  15      246.34      217.12     40.43 o 
  -2  -5  15      412.39      414.87     64.94 o 
  -1  -5  15        0.43      -24.56     49.12 o 
   0  -5  15      157.29      155.80     52.49 o 
   1  -5  15      606.41      714.09    169.89 o 
   2  -5  15      223.30      262.59     66.73 o 
   3  -5  15       30.43       45.89     30.34 o 
   4  -5  15      257.21      358.24    103.06 o 
   5  -5  15      279.14      430.74    101.13 o 
  -7  -4  15        5.52       -5.70     30.79 o 
  -6  -4  15      320.58      237.55     90.42 o 
  -5  -4  15      171.23      207.65     72.70 o 
  -4  -4  15        0.24       64.53     39.13 o 
  -3  -4  15       37.80       53.14     46.87 o 
  -2  -4  15      308.67      403.71     54.98 o 
  -1  -4  15      363.44      504.36     70.55 o 
   0  -4  15        0.73      -11.93     41.93 o 
   1  -4  15       63.36       40.80     94.24 o 
   2  -4  15      266.79      245.74     58.34 o 
   3  -4  15      271.08      177.36     38.30 o 
   4  -4  15       56.71       59.06     62.32 o 
   5  -4  15      259.63      172.80    163.26 o 
  -7  -3  15      155.27       58.62     49.63 o 
  -6  -3  15        7.63        3.48     28.54 o 
  -5  -3  15      209.74      222.33     48.70 o 
  -4  -3  15      484.60      510.07     57.46 o 
  -3  -3  15      220.45      272.17     91.27 o 
  -2  -3  15       72.97      113.17     53.76 o 
  -1  -3  15      621.04      549.68    174.36 o 
   0  -3  15      487.07      562.97    119.48 o 
   1  -3  15       54.91       12.34     44.99 o 
   2  -3  15       91.46       82.36     66.75 o 
   3  -3  15      178.05      251.72     86.49 o 
   4  -3  15       24.23       16.50     25.39 o 
  -6  -2  15      100.35       87.41     45.71 o 
  -5  -2  15      170.21      117.29     47.32 o 
  -4  -2  15      273.59      309.92     55.19 o 
  -3  -2  15       98.32      110.93     48.42 o 
  -2  -2  15       40.96       87.22     73.44 o 
  -1  -2  15       62.22       29.54     51.80 o 
   0  -2  15      189.47      303.81     59.83 o 
   1  -2  15      167.37      186.98     56.23 o 
   2  -2  15       82.03       39.42     55.33 o 
   3  -2  15      111.55       32.83     64.55 o 
  -5  -1  15      178.52      175.91     64.50 o 
  -4  -1  15        0.00      -17.77     63.83 o 
  -3  -1  15       88.85       97.42     71.99 o 
  -2  -1  15      197.39      230.82     69.04 o 
  -1  -1  15      168.38      155.08    109.00 o 
   0  -1  15        2.86      -20.57     53.61 o 
   1  -1  15       91.96      170.26     71.00 o 
   2  -1  15      213.76      253.36     64.00 o 
   3  -1  15       21.65       31.82     33.56 o 
  -4   0  15      204.89      429.20     78.78 o 
  -3   0  15        0.05       48.60     50.67 o 
  -2   0  15      216.29       -7.91     40.31 o 
  -1   0  15      261.20        6.78     40.75 o 
   0   0  15      151.15      245.95     99.42 o 
   1   0  15        0.06       -4.35     46.92 o 
  -3 -10  16      153.41       97.91     36.05 o 
  -2 -10  16      168.68       63.76     39.38 o 
  -1 -10  16        1.76       36.90     60.47 o 
   0 -10  16      109.90      141.33     75.68 o 
   1 -10  16      130.59       62.24    110.16 o 
   2 -10  16       36.58       67.52     73.47 o 
  -4  -9  16        3.48       33.33     57.56 o 
  -3  -9  16       35.12       58.87     54.31 o 
  -2  -9  16      237.09      275.75    223.68 o 
  -1  -9  16      143.94      201.05     80.19 o 
   0  -9  16       48.89      193.87    121.72 o 
   1  -9  16       41.46      137.80     75.57 o 
   2  -9  16      387.14      519.00     99.15 o 
  -4  -8  16      202.46       78.93     93.31 o 
  -3  -8  16       57.17       17.10     35.24 o 
  -2  -8  16      151.20       26.46     40.74 o 
  -1  -8  16      313.95      130.24    191.08 o 
   0  -8  16      221.30      156.40     28.36 o 
   1  -8  16        3.24       90.21     70.50 o 
   2  -8  16      141.54      290.49     87.80 o 
   3  -8  16      253.44      500.47    153.90 o 
  -5  -7  16        2.79       16.09     34.15 o 
  -4  -7  16      117.82      105.93     85.21 o 
  -3  -7  16      256.45      107.25    113.63 o 
  -2  -7  16      125.73       39.44     43.20 o 
  -1  -7  16       66.39       44.85     82.62 o 
   0  -7  16       78.48       36.41     42.58 o 
   1  -7  16       43.33       39.21     63.67 o 
   2  -7  16        6.09      -58.38    116.76 o 
   3  -7  16       38.10      107.07     80.63 o 
  -5  -6  16       51.72        6.48     29.74 o 
  -4  -6  16       23.66       46.36     35.29 o 
  -3  -6  16      153.82       96.08     57.14 o 
  -2  -6  16      114.93       92.21     52.42 o 
  -1  -6  16       99.37       55.77     33.36 o 
   0  -6  16        1.40       26.22     23.12 o 
   1  -6  16      223.14      195.04     62.08 o 
   2  -6  16      341.07      250.40    119.53 o 
   3  -6  16        0.05        0.77     47.81 o 
  -5  -5  16       74.77      108.98     46.84 o 
  -4  -5  16       33.35        7.93     26.43 o 
  -3  -5  16       17.89       15.72     27.67 o 
  -2  -5  16      288.25      282.19     66.47 o 
  -1  -5  16      357.10      440.33     84.66 o 
   0  -5  16        4.59      -38.94     77.88 o 
   1  -5  16       57.95      175.38    130.86 o 
   2  -5  16      233.92      346.58     66.52 o 
   3  -5  16       58.60       42.11     62.79 o 
  -5  -4  16       78.92       95.40     71.06 o 
  -4  -4  16      327.00      420.53     96.34 o 
  -3  -4  16       45.25       -7.67     64.05 o 
  -2  -4  16        0.13      -10.61     44.50 o 
  -1  -4  16       54.42      194.71     64.79 o 
   0  -4  16      214.20      328.64     95.51 o 
   1  -4  16      132.72      160.33    117.70 o 
   2  -4  16        0.19       52.41     50.82 o 
  -4  -3  16       40.61        3.46     42.06 o 
  -3  -3  16      184.92      237.47     74.91 o 
  -2  -3  16      136.67      196.02    199.50 o 
  -1  -3  16        0.02       66.32     57.38 o 
   0  -3  16      100.51      180.29     83.28 o 
   1  -3  16      279.83      335.13     66.05 o 
   2  -3  16       69.56      130.50     58.96 o 
  -3  -2  16      126.16      197.19     89.87 o 
  -2  -2  16      388.98      436.58     66.90 o 
  -1  -2  16       97.57      120.69    107.07 o 
   0  -2  16        3.98       68.31     52.83 o 
                                                 
